# Supplementary material for: (11aS)-1,5,11,11a-Tetra­hydro-1-benzo­thieno[3,2-f]indolizin-3(2H)-one
Source: Acta Crystallogr Sect E Struct Rep Online. 2013 Nov 23;69(Pt 12):o1819–20. doi: 10.1107/S1600536813031693 (PMC3885070; doi:10.1107/S1600536813031693)
Supplement: Supplementary file 1 [file e-69-o1819-sup1.cif]

##############################################################################
#                                                                            #
# This CIF contains the data in a paper accepted for publication in          #
# Acta Crystallographica Section E. It conforms to the requirements of       #
# Notes for Authors for Acta Crystallographica Section E, and has been       #
# peer reviewed under the auspices of the IUCr Commission on Journals.       #
#                                                                            #
# Full details of the Crystallographic Information File format               #
# are given in the paper "The Crystallographic Information File (CIF):       #
# a New Standard Archive File for Crystallography" by S. R. Hall, F. H.      #
# Allen and I. D. Brown [Acta Cryst. (1991), A47, 655-685].                  #
#                                                                            #
# The current version of the core CIF dictionary is obtainable from          #
# ftp://ftp.iucr.org/pub/cif_core.dic.                                       #
#                                                                            #
# Software is freely available for graphical display of the structure(s)     #
# in this CIF. For information consult the CIF software page                 #
# http://www.iucr.org/resources/cif/software.                                #
#                                                                            #
# This file may be used for bona fide research purposes within the           #
# scientific community so long as proper attribution is given to the journal # 
# article from which it was obtained.                                        #
#                                                                            #
##############################################################################
data_I
_audit_creation_method     SHELXL-97
_database_code_depnum_ccdc_archive     'CCDC 972900'
_chemical_name_systematic
;\
(11a<i>S</i>)-1,5,11,11a-Tetrahydro-1-benzothieno[3,2-<i>f</i>]indolizin-\
3(2<i>H</i>)-one
;
_chemical_name_common     ?
_chemical_formula_moiety     'C14 H13 N O S'
_chemical_formula_sum     'C14 H13 N O S'
_chemical_formula_iupac     'C14 H13 N O S'
_chemical_formula_weight     243.31
_chemical_melting_point     ?
_symmetry_cell_setting     monoclinic
_symmetry_space_group_name_H-M     'P 21'
_symmetry_space_group_name_Hall     'P 2yb'
loop_
    _symmetry_equiv_pos_as_xyz
    'x, y, z'
    '-x, y+1/2, -z'
_cell_length_a     9.3327(8)
_cell_length_b     12.4575(7)
_cell_length_c     10.3103(7)
_cell_angle_alpha     90.00
_cell_angle_beta     105.469(8)
_cell_angle_gamma     90.00
_cell_volume     1155.27(14)
_cell_formula_units_Z     4
_cell_measurement_reflns_used     3929
_cell_measurement_theta_min     3.846
_cell_measurement_theta_max     24.554
_cell_measurement_temperature     295(2)
_exptl_crystal_description     block
_exptl_crystal_colour     colourless
_exptl_crystal_size_max     0.30
_exptl_crystal_size_mid     0.20
_exptl_crystal_size_min     0.15
_exptl_crystal_density_diffrn     1.399
_exptl_crystal_density_meas     ?
_exptl_crystal_density_method     'not measured'
_exptl_crystal_F_000     512
_exptl_absorpt_coefficient_mu     0.261
_exptl_absorpt_correction_type     analytical
_exptl_absorpt_process_details
;
(CrysAlis RED; Oxford Diffraction, 2009)
;
_exptl_absorpt_correction_T_min     0.942
_exptl_absorpt_correction_T_max     0.969
_diffrn_ambient_temperature     295(2)
_diffrn_radiation_type     MoK\a
_diffrn_radiation_wavelength     0.71073
_diffrn_radiation_source     'fine-focus sealed tube'
_diffrn_radiation_monochromator     graphite
_diffrn_measurement_device_type     'Oxford Diffraction Xcalibur (Ruby, Gemini)'
_diffrn_measurement_method     '\w scans'
_diffrn_detector_area_resol_mean     10.4340
_diffrn_reflns_number     17520
_diffrn_reflns_av_R_equivalents     0.0933
_diffrn_reflns_av_sigmaI/netI     0.0835
_diffrn_reflns_theta_min     3.81
_diffrn_reflns_theta_max     25.01
_diffrn_reflns_theta_full     25.00
_diffrn_measured_fraction_theta_max     0.996
_diffrn_measured_fraction_theta_full     0.996
_diffrn_reflns_limit_h_min     -11
_diffrn_reflns_limit_h_max     11
_diffrn_reflns_limit_k_min     -14
_diffrn_reflns_limit_k_max     14
_diffrn_reflns_limit_l_min     -12
_diffrn_reflns_limit_l_max     12
_refine_special_details
;
Refinement of <i>F</i>^2^ against ALL reflections. The weighted <i>R</i>-factor
<i>wR</i> and goodness of fit <i>S</i> are based on <i>F</i>^2^, conventional
<i>R</i>-factors <i>R</i> are based on <i>F</i>, with <i>F</i> set to zero for
negative <i>F</i>^2^. The threshold expression of <i>F</i>^2^ >
\s(<i>F</i>^2^) is used only for calculating <i>R</i>-factors(gt) <i>etc</i>.
and is not relevant to the choice of reflections for refinement.
<i>R</i>-factors based on <i>F</i>^2^ are statistically about twice as large
as those based on <i>F</i>, and <i>R</i>- factors based on ALL data will be
even larger.
;
_reflns_number_total     4061
_reflns_number_gt     2918
_reflns_threshold_expression     I>2sigma(I)
_refine_ls_structure_factor_coef     Fsqd
_refine_ls_matrix_type     full
_refine_ls_R_factor_all     0.0735
_refine_ls_R_factor_gt     0.0395
_refine_ls_wR_factor_gt     0.0581
_refine_ls_wR_factor_ref     0.0645
_refine_ls_goodness_of_fit_ref     0.944
_refine_ls_restrained_S_all     0.944
_refine_ls_number_reflns     4061
_refine_ls_number_parameters     307
_refine_ls_number_restraints     1
_refine_ls_hydrogen_treatment     constr
_refine_ls_weighting_scheme     calc
_refine_ls_weighting_details
                 'calc w=1/[\s^2^(Fo^2^)+(0.0158P)^2^] where P=(Fo^2^+2Fc^2^)/3'
_atom_sites_solution_hydrogens     geom
_atom_sites_solution_primary     direct
_atom_sites_solution_secondary     difmap
_refine_ls_shift/su_max     0.000
_refine_ls_shift/su_mean     0.000
_refine_diff_density_max     0.191
_refine_diff_density_min     -0.157
_refine_ls_extinction_method     none
_refine_ls_extinction_coef     ?
_refine_ls_abs_structure_details     'Flack (1983), 1923 Friedel pairs'
_refine_ls_abs_structure_Flack     -0.07(6)
loop_
    _atom_type_symbol
    _atom_type_description
    _atom_type_scat_dispersion_real
    _atom_type_scat_dispersion_imag
    _atom_type_scat_source
    'C' 'C' 0.0033 0.0016
                         'International Tables Vol C Tables 4.2.6.8 and 6.1.1.4'
    'H' 'H' 0.0000 0.0000
                         'International Tables Vol C Tables 4.2.6.8 and 6.1.1.4'
    'N' 'N' 0.0061 0.0033
                         'International Tables Vol C Tables 4.2.6.8 and 6.1.1.4'
    'O' 'O' 0.0106 0.0060
                         'International Tables Vol C Tables 4.2.6.8 and 6.1.1.4'
    'S' 'S' 0.1246 0.1234
                         'International Tables Vol C Tables 4.2.6.8 and 6.1.1.4'
_computing_data_collection     '<i>CrysAlis CCD</i> (Oxford Diffraction, 2009)'
_computing_cell_refinement     '<i>CrysAlis CCD</i> (Oxford Diffraction, 2009)'
_computing_data_reduction     '<i>CrysAlis RED</i> (Oxford Diffraction, 2009)'
_computing_structure_solution     '<i>SHELXS97</i> (Sheldrick, 2008)'
_computing_structure_refinement     '<i>SHELXL97</i> (Sheldrick, 2008)'
_computing_molecular_graphics
;
<i>PLATON</i> (Spek, 2009),
<i>WinGX</i>
(Farrugia, 2012) and <i>DIAMOND</i> (Brandenburg, 2001)
;
_computing_publication_material
;
<i>SHELXL97</i> (Sheldrick, 2008)
;
loop_
    _atom_site_type_symbol
    _atom_site_label
    _atom_site_fract_x
    _atom_site_fract_y
    _atom_site_fract_z
    _atom_site_U_iso_or_equiv
    _atom_site_adp_type
    _atom_site_calc_flag
    _atom_site_refinement_flags
    _atom_site_occupancy
    _atom_site_symmetry_multiplicity
    _atom_site_disorder_assembly
    _atom_site_disorder_group
    C C9 1.1545(4) 0.5063(2) 1.0070(3) 0.0510(9) Uani d . 1 1 . .
    H H9 1.1930 0.5751 1.0058 0.061 Uiso calc R 1 1 . .
    C C10 1.2105(4) 0.4396(3) 1.1129(3) 0.0575(9) Uani d . 1 1 . .
    H H10 1.2865 0.4632 1.1853 0.069 Uiso calc R 1 1 . .
    C C11 1.1545(4) 0.3363(3) 1.1131(3) 0.0549(9) Uani d . 1 1 . .
    H H11 1.1951 0.2907 1.1850 0.066 Uiso calc R 1 1 . .
    C C12 1.0399(3) 0.3006(2) 1.0084(3) 0.0510(8) Uani d . 1 1 . .
    H H12 1.0030 0.2314 1.0105 0.061 Uiso calc R 1 1 . .
    C C15 0.7720(3) 0.2472(2) 0.7527(3) 0.0493(8) Uani d . 1 1 . .
    H H15B 0.8362 0.1895 0.7391 0.059 Uiso calc R 1 1 . .
    H H15A 0.7339 0.2284 0.8286 0.059 Uiso calc R 1 1 . .
    C C2 0.5277(4) 0.1948(2) 0.6049(3) 0.0460(8) Uani d . 1 1 . .
    C C3 0.4370(3) 0.2215(2) 0.4647(3) 0.0505(8) Uani d . 1 1 . .
    H H3B 0.3350 0.2374 0.4640 0.061 Uiso calc R 1 1 . .
    H H3A 0.4372 0.1619 0.4042 0.061 Uiso calc R 1 1 . .
    C C4 0.5101(4) 0.3191(2) 0.4224(3) 0.0560(9) Uani d . 1 1 . .
    H H4B 0.4530 0.3834 0.4271 0.067 Uiso calc R 1 1 . .
    H H4A 0.5183 0.3109 0.3311 0.067 Uiso calc R 1 1 . .
    C C6 0.7111(3) 0.4385(2) 0.5692(3) 0.0483(8) Uani d . 1 1 . .
    H H6B 0.7476 0.4757 0.5018 0.058 Uiso calc R 1 1 . .
    H H6A 0.6266 0.4781 0.5826 0.058 Uiso calc R 1 1 . .
    C C8 1.0392(3) 0.4704(2) 0.9009(3) 0.0402(7) Uani d . 1 1 . .
    C C13 0.9791(3) 0.36689(19) 0.8999(3) 0.0386(7) Uani d . 1 1 . .
    C C7 0.8309(3) 0.43324(19) 0.6986(3) 0.0410(7) Uani d . 1 1 . .
    C C14 0.8593(3) 0.3489(2) 0.7827(3) 0.0392(7) Uani d . 1 1 . .
    C C5 0.6634(3) 0.3257(2) 0.5214(3) 0.0443(8) Uani d . 1 1 . .
    H H5 0.7373 0.2940 0.4808 0.053 Uiso calc R 1 1 . .
    C C23 0.0755(3) 0.3963(2) 0.4371(3) 0.0459(8) Uani d . 1 1 . .
    H H23 0.0459 0.4457 0.3675 0.055 Uiso calc R 1 1 . .
    C C24 0.0128(3) 0.2967(2) 0.4263(3) 0.0490(8) Uani d . 1 1 . .
    H H24 -0.0590 0.2776 0.3483 0.059 Uiso calc R 1 1 . .
    C C25 0.0553(3) 0.2236(2) 0.5311(3) 0.0489(8) Uani d . 1 1 . .
    H H25 0.0109 0.1562 0.5228 0.059 Uiso calc R 1 1 . .
    C C26 0.1622(3) 0.2495(2) 0.6473(3) 0.0440(8) Uani d . 1 1 . .
    H H26 0.1891 0.2003 0.7174 0.053 Uiso calc R 1 1 . .
    C C29 0.4260(3) 0.3311(2) 0.8896(3) 0.0419(7) Uani d . 1 1 . .
    H H29B 0.3558 0.3157 0.9416 0.050 Uiso calc R 1 1 . .
    H H29A 0.4627 0.2634 0.8649 0.050 Uiso calc R 1 1 . .
    C C16 0.6609(4) 0.3507(2) 1.0638(3) 0.0497(8) Uani d . 1 1 . .
    C C17 0.7553(4) 0.4401(2) 1.1378(3) 0.0576(9) Uani d . 1 1 . .
    H H17B 0.7465 0.4451 1.2292 0.069 Uiso calc R 1 1 . .
    H H17A 0.8589 0.4287 1.1406 0.069 Uiso calc R 1 1 . .
    C C18 0.6977(4) 0.5393(3) 1.0606(3) 0.0731(10) Uani d . 1 1 . .
    H H18B 0.7623 0.5611 1.0057 0.088 Uiso calc R 1 1 . .
    H H18A 0.6915 0.5976 1.1213 0.088 Uiso calc R 1 1 . .
    C C20 0.5094(3) 0.5562(2) 0.8317(3) 0.0439(7) Uani d . 1 1 . .
    H H20B 0.4790 0.6306 0.8323 0.053 Uiso calc R 1 1 . .
    H H20A 0.5974 0.5533 0.7987 0.053 Uiso calc R 1 1 . .
    C C22 0.1835(3) 0.42259(19) 0.5527(3) 0.0365(7) Uani d . 1 1 . .
    C C27 0.2297(3) 0.3498(2) 0.6591(2) 0.0338(7) Uani d . 1 1 . .
    C C21 0.3872(3) 0.4920(2) 0.7414(3) 0.0375(7) Uani d . 1 1 . .
    C C28 0.3499(3) 0.3920(2) 0.7654(2) 0.0338(6) Uani d . 1 1 . .
    C C19 0.5440(4) 0.51079(19) 0.9726(3) 0.0466(8) Uani d . 1 1 . .
    H H19 0.4683 0.5343 1.0165 0.056 Uiso calc R 1 1 . .
    N N1 0.6489(3) 0.25973(16) 0.6329(2) 0.0427(6) Uani d . 1 1 . .
    N N2 0.5487(3) 0.39360(16) 0.9700(2) 0.0430(6) Uani d . 1 1 . .
    O O1 0.5026(3) 0.12637(15) 0.6797(2) 0.0613(6) Uani d . 1 1 . .
    O O2 0.6828(3) 0.25454(16) 1.0830(2) 0.0706(7) Uani d . 1 1 . .
    S S1 0.94828(9) 0.54148(6) 0.75781(7) 0.0501(2) Uani d . 1 1 . .
    S S2 0.28209(8) 0.54190(6) 0.58804(7) 0.0476(2) Uani d . 1 1 . .
loop_
    _atom_site_aniso_label
    _atom_site_aniso_U_11
    _atom_site_aniso_U_22
    _atom_site_aniso_U_33
    _atom_site_aniso_U_12
    _atom_site_aniso_U_13
    _atom_site_aniso_U_23
    C9 0.044(2) 0.0506(19) 0.055(2) -0.0032(15) 0.0087(18) -0.0123(14)
    C10 0.043(2) 0.074(2) 0.049(2) -0.0014(19) 0.0014(16) -0.0114(17)
    C11 0.048(2) 0.071(2) 0.042(2) 0.0015(18) 0.0059(17) 0.0063(15)
    C12 0.049(2) 0.0541(18) 0.0468(19) -0.0069(16) 0.0081(18) 0.0042(14)
    C15 0.048(2) 0.0450(17) 0.049(2) 0.0015(15) 0.0036(17) 0.0027(13)
    C2 0.036(2) 0.0430(18) 0.057(2) 0.0069(15) 0.0098(17) -0.0096(16)
    C3 0.039(2) 0.0594(19) 0.050(2) 0.0049(16) 0.0052(16) -0.0099(15)
    C4 0.052(2) 0.061(2) 0.047(2) 0.0021(17) 0.0016(17) -0.0016(15)
    C6 0.055(2) 0.0417(16) 0.0427(18) 0.0017(15) 0.0038(16) 0.0023(13)
    C8 0.040(2) 0.0402(17) 0.0414(18) 0.0004(14) 0.0134(16) -0.0031(12)
    C13 0.0358(19) 0.0418(17) 0.0387(17) 0.0004(13) 0.0112(15) -0.0003(13)
    C7 0.043(2) 0.0371(16) 0.0429(18) 0.0020(13) 0.0110(15) -0.0021(13)
    C14 0.043(2) 0.0348(15) 0.0384(17) -0.0012(13) 0.0079(15) 0.0008(12)
    C5 0.044(2) 0.0455(17) 0.0397(18) 0.0064(14) 0.0040(15) -0.0017(13)
    C23 0.035(2) 0.0551(19) 0.0393(18) 0.0062(15) -0.0044(15) 0.0019(14)
    C24 0.0348(19) 0.064(2) 0.0426(19) -0.0037(16) -0.0001(15) -0.0093(15)
    C25 0.039(2) 0.0517(18) 0.053(2) -0.0080(15) 0.0067(17) -0.0070(15)
    C26 0.044(2) 0.0436(17) 0.0400(18) -0.0026(14) 0.0039(15) 0.0021(13)
    C29 0.041(2) 0.0412(16) 0.0375(17) -0.0023(14) 0.0008(15) 0.0007(13)
    C16 0.047(2) 0.054(2) 0.043(2) -0.0011(16) 0.0025(17) 0.0058(15)
    C17 0.049(2) 0.065(2) 0.048(2) -0.0036(18) -0.0049(16) -0.0054(16)
    C18 0.064(2) 0.0528(18) 0.076(2) -0.009(2) -0.0280(19) -0.011(2)
    C20 0.0431(19) 0.0358(15) 0.0482(17) -0.0014(14) 0.0043(15) -0.0004(14)
    C22 0.0300(18) 0.0410(16) 0.0378(17) 0.0039(13) 0.0077(14) -0.0015(13)
    C27 0.0271(17) 0.0387(15) 0.0341(16) 0.0020(12) 0.0056(13) -0.0019(12)
    C21 0.0327(18) 0.0419(15) 0.0363(17) 0.0032(13) 0.0064(15) -0.0005(12)
    C28 0.0286(17) 0.0362(15) 0.0347(16) 0.0042(12) 0.0048(14) 0.0002(12)
    C19 0.048(2) 0.046(2) 0.0414(18) 0.0017(14) 0.0059(16) -0.0128(12)
    N1 0.0402(16) 0.0426(13) 0.0399(15) -0.0010(12) 0.0013(13) 0.0031(10)
    N2 0.0426(17) 0.0377(13) 0.0371(14) -0.0006(11) -0.0098(13) 0.0006(11)
    O1 0.0606(16) 0.0558(13) 0.0660(16) -0.0128(12) 0.0143(12) 0.0043(11)
    O2 0.0664(18) 0.0542(14) 0.0728(16) -0.0012(12) -0.0136(13) 0.0196(11)
    S1 0.0572(6) 0.0374(4) 0.0534(5) -0.0046(4) 0.0106(4) 0.0005(4)
    S2 0.0444(5) 0.0419(4) 0.0493(4) 0.0005(4) 0.0001(4) 0.0096(4)
_geom_special_details
;
All e.s.d.'s (except the e.s.d. in the dihedral angle between two l.s. planes)
are estimated using the full covariance matrix. The cell e.s.d.'s are taken
into account individually in the estimation of e.s.d.'s in distances, angles
and torsion angles; correlations between e.s.d.'s in cell parameters are only
used when they are defined by crystal symmetry. An approximate (isotropic)
treatment of cell e.s.d.'s is used for estimating e.s.d.'s involving l.s.
planes.
;
loop_
    _geom_bond_atom_site_label_1
    _geom_bond_atom_site_label_2
    _geom_bond_site_symmetry_2
    _geom_bond_distance
    _geom_bond_publ_flag
    C9 C10 . 1.361(4) ?
    C9 C8 . 1.389(4) ?
    C9 H9 . 0.9300 ?
    C10 C11 . 1.389(4) ?
    C10 H10 . 0.9300 ?
    C11 C12 . 1.375(4) ?
    C11 H11 . 0.9300 ?
    C12 C13 . 1.385(4) ?
    C12 H12 . 0.9300 ?
    C15 N1 . 1.454(3) ?
    C15 C14 . 1.493(4) ?
    C15 H15B . 0.9700 ?
    C15 H15A . 0.9700 ?
    C2 O1 . 1.214(3) ?
    C2 N1 . 1.358(4) ?
    C2 C3 . 1.505(4) ?
    C3 C4 . 1.514(4) ?
    C3 H3B . 0.9700 ?
    C3 H3A . 0.9700 ?
    C4 C5 . 1.522(4) ?
    C4 H4B . 0.9700 ?
    C4 H4A . 0.9700 ?
    C6 C7 . 1.496(4) ?
    C6 C5 . 1.516(3) ?
    C6 H6B . 0.9700 ?
    C6 H6A . 0.9700 ?
    C8 C13 . 1.405(3) ?
    C8 S1 . 1.736(3) ?
    C13 C14 . 1.428(4) ?
    C7 C14 . 1.343(3) ?
    C7 S1 . 1.742(3) ?
    C5 N1 . 1.449(3) ?
    C5 H5 . 0.9800 ?
    C23 C24 . 1.364(4) ?
    C23 C22 . 1.380(3) ?
    C23 H23 . 0.9300 ?
    C24 C25 . 1.387(4) ?
    C24 H24 . 0.9300 ?
    C25 C26 . 1.378(4) ?
    C25 H25 . 0.9300 ?
    C26 C27 . 1.389(3) ?
    C26 H26 . 0.9300 ?
    C29 N2 . 1.449(3) ?
    C29 C28 . 1.495(3) ?
    C29 H29B . 0.9700 ?
    C29 H29A . 0.9700 ?
    C16 O2 . 1.222(3) ?
    C16 N2 . 1.333(3) ?
    C16 C17 . 1.497(4) ?
    C17 C18 . 1.490(4) ?
    C17 H17B . 0.9700 ?
    C17 H17A . 0.9700 ?
    C18 C19 . 1.520(4) ?
    C18 H18B . 0.9700 ?
    C18 H18A . 0.9700 ?
    C20 C21 . 1.497(4) ?
    C20 C19 . 1.512(3) ?
    C20 H20B . 0.9700 ?
    C20 H20A . 0.9700 ?
    C22 C27 . 1.399(3) ?
    C22 S2 . 1.735(3) ?
    C27 C28 . 1.443(4) ?
    C21 C28 . 1.333(3) ?
    C21 S2 . 1.739(3) ?
    C19 N2 . 1.461(3) ?
    C19 H19 . 0.9800 ?
loop_
    _geom_angle_atom_site_label_1
    _geom_angle_atom_site_label_2
    _geom_angle_atom_site_label_3
    _geom_angle_site_symmetry_1
    _geom_angle_site_symmetry_3
    _geom_angle
    _geom_angle_publ_flag
    C10 C9 C8 . . 119.1(3) ?
    C10 C9 H9 . . 120.5 ?
    C8 C9 H9 . . 120.5 ?
    C9 C10 C11 . . 120.3(3) ?
    C9 C10 H10 . . 119.9 ?
    C11 C10 H10 . . 119.9 ?
    C12 C11 C10 . . 120.8(3) ?
    C12 C11 H11 . . 119.6 ?
    C10 C11 H11 . . 119.6 ?
    C11 C12 C13 . . 120.5(3) ?
    C11 C12 H12 . . 119.8 ?
    C13 C12 H12 . . 119.8 ?
    N1 C15 C14 . . 110.4(2) ?
    N1 C15 H15B . . 109.6 ?
    C14 C15 H15B . . 109.6 ?
    N1 C15 H15A . . 109.6 ?
    C14 C15 H15A . . 109.6 ?
    H15B C15 H15A . . 108.1 ?
    O1 C2 N1 . . 125.1(3) ?
    O1 C2 C3 . . 127.7(3) ?
    N1 C2 C3 . . 107.2(3) ?
    C2 C3 C4 . . 105.8(3) ?
    C2 C3 H3B . . 110.6 ?
    C4 C3 H3B . . 110.6 ?
    C2 C3 H3A . . 110.6 ?
    C4 C3 H3A . . 110.6 ?
    H3B C3 H3A . . 108.7 ?
    C3 C4 C5 . . 105.4(2) ?
    C3 C4 H4B . . 110.7 ?
    C5 C4 H4B . . 110.7 ?
    C3 C4 H4A . . 110.7 ?
    C5 C4 H4A . . 110.7 ?
    H4B C4 H4A . . 108.8 ?
    C7 C6 C5 . . 109.5(2) ?
    C7 C6 H6B . . 109.8 ?
    C5 C6 H6B . . 109.8 ?
    C7 C6 H6A . . 109.8 ?
    C5 C6 H6A . . 109.8 ?
    H6B C6 H6A . . 108.2 ?
    C9 C8 C13 . . 121.7(3) ?
    C9 C8 S1 . . 127.3(2) ?
    C13 C8 S1 . . 111.0(2) ?
    C12 C13 C8 . . 117.7(2) ?
    C12 C13 C14 . . 130.5(2) ?
    C8 C13 C14 . . 111.8(2) ?
    C14 C7 C6 . . 125.6(2) ?
    C14 C7 S1 . . 112.4(2) ?
    C6 C7 S1 . . 121.96(19) ?
    C7 C14 C13 . . 113.5(2) ?
    C7 C14 C15 . . 121.8(2) ?
    C13 C14 C15 . . 124.7(2) ?
    N1 C5 C6 . . 110.4(2) ?
    N1 C5 C4 . . 103.4(2) ?
    C6 C5 C4 . . 114.2(2) ?
    N1 C5 H5 . . 109.5 ?
    C6 C5 H5 . . 109.5 ?
    C4 C5 H5 . . 109.5 ?
    C24 C23 C22 . . 119.0(3) ?
    C24 C23 H23 . . 120.5 ?
    C22 C23 H23 . . 120.5 ?
    C23 C24 C25 . . 120.4(3) ?
    C23 C24 H24 . . 119.8 ?
    C25 C24 H24 . . 119.8 ?
    C26 C25 C24 . . 120.9(3) ?
    C26 C25 H25 . . 119.5 ?
    C24 C25 H25 . . 119.5 ?
    C25 C26 C27 . . 119.5(3) ?
    C25 C26 H26 . . 120.2 ?
    C27 C26 H26 . . 120.2 ?
    N2 C29 C28 . . 109.9(2) ?
    N2 C29 H29B . . 109.7 ?
    C28 C29 H29B . . 109.7 ?
    N2 C29 H29A . . 109.7 ?
    C28 C29 H29A . . 109.7 ?
    H29B C29 H29A . . 108.2 ?
    O2 C16 N2 . . 125.2(3) ?
    O2 C16 C17 . . 126.6(3) ?
    N2 C16 C17 . . 108.2(2) ?
    C18 C17 C16 . . 105.4(2) ?
    C18 C17 H17B . . 110.7 ?
    C16 C17 H17B . . 110.7 ?
    C18 C17 H17A . . 110.7 ?
    C16 C17 H17A . . 110.7 ?
    H17B C17 H17A . . 108.8 ?
    C17 C18 C19 . . 105.8(3) ?
    C17 C18 H18B . . 110.6 ?
    C19 C18 H18B . . 110.6 ?
    C17 C18 H18A . . 110.6 ?
    C19 C18 H18A . . 110.6 ?
    H18B C18 H18A . . 108.7 ?
    C21 C20 C19 . . 109.3(2) ?
    C21 C20 H20B . . 109.8 ?
    C19 C20 H20B . . 109.8 ?
    C21 C20 H20A . . 109.8 ?
    C19 C20 H20A . . 109.8 ?
    H20B C20 H20A . . 108.3 ?
    C23 C22 C27 . . 121.6(2) ?
    C23 C22 S2 . . 127.6(2) ?
    C27 C22 S2 . . 110.82(19) ?
    C26 C27 C22 . . 118.5(2) ?
    C26 C27 C28 . . 129.5(2) ?
    C22 C27 C28 . . 111.9(2) ?
    C28 C21 C20 . . 125.3(3) ?
    C28 C21 S2 . . 113.0(2) ?
    C20 C21 S2 . . 121.7(2) ?
    C21 C28 C27 . . 112.9(2) ?
    C21 C28 C29 . . 123.0(3) ?
    C27 C28 C29 . . 124.1(2) ?
    N2 C19 C20 . . 110.9(2) ?
    N2 C19 C18 . . 102.5(3) ?
    C20 C19 C18 . . 114.4(3) ?
    N2 C19 H19 . . 109.6 ?
    C20 C19 H19 . . 109.6 ?
    C18 C19 H19 . . 109.6 ?
    C2 N1 C5 . . 114.7(2) ?
    C2 N1 C15 . . 122.8(2) ?
    C5 N1 C15 . . 121.0(2) ?
    C16 N2 C29 . . 123.2(2) ?
    C16 N2 C19 . . 114.1(2) ?
    C29 N2 C19 . . 121.6(2) ?
    C8 S1 C7 . . 91.27(13) ?
    C22 S2 C21 . . 91.34(13) ?
loop_
    _geom_torsion_atom_site_label_1
    _geom_torsion_atom_site_label_2
    _geom_torsion_atom_site_label_3
    _geom_torsion_atom_site_label_4
    _geom_torsion_site_symmetry_1
    _geom_torsion_site_symmetry_2
    _geom_torsion_site_symmetry_3
    _geom_torsion_site_symmetry_4
    _geom_torsion
    _geom_torsion_publ_flag
    C8 C9 C10 C11 . . . . 1.2(5) ?
    C9 C10 C11 C12 . . . . -1.4(5) ?
    C10 C11 C12 C13 . . . . 0.6(5) ?
    O1 C2 C3 C4 . . . . 175.0(3) ?
    N1 C2 C3 C4 . . . . -7.1(3) ?
    C2 C3 C4 C5 . . . . 15.9(3) ?
    C10 C9 C8 C13 . . . . -0.1(5) ?
    C10 C9 C8 S1 . . . . 178.7(2) ?
    C11 C12 C13 C8 . . . . 0.4(4) ?
    C11 C12 C13 C14 . . . . -178.5(3) ?
    C9 C8 C13 C12 . . . . -0.7(4) ?
    S1 C8 C13 C12 . . . . -179.7(2) ?
    C9 C8 C13 C14 . . . . 178.4(3) ?
    S1 C8 C13 C14 . . . . -0.6(3) ?
    C5 C6 C7 C14 . . . . -20.3(4) ?
    C5 C6 C7 S1 . . . . 161.2(2) ?
    C6 C7 C14 C13 . . . . -179.1(3) ?
    S1 C7 C14 C13 . . . . -0.5(3) ?
    C6 C7 C14 C15 . . . . 1.1(5) ?
    S1 C7 C14 C15 . . . . 179.8(2) ?
    C12 C13 C14 C7 . . . . 179.6(3) ?
    C8 C13 C14 C7 . . . . 0.7(4) ?
    C12 C13 C14 C15 . . . . -0.7(5) ?
    C8 C13 C14 C15 . . . . -179.6(3) ?
    N1 C15 C14 C7 . . . . -6.2(4) ?
    N1 C15 C14 C13 . . . . 174.1(3) ?
    C7 C6 C5 N1 . . . . 43.3(3) ?
    C7 C6 C5 C4 . . . . 159.2(3) ?
    C3 C4 C5 N1 . . . . -18.4(3) ?
    C3 C4 C5 C6 . . . . -138.4(2) ?
    C22 C23 C24 C25 . . . . 1.1(4) ?
    C23 C24 C25 C26 . . . . -0.6(5) ?
    C24 C25 C26 C27 . . . . -0.7(5) ?
    O2 C16 C17 C18 . . . . 169.8(3) ?
    N2 C16 C17 C18 . . . . -8.9(4) ?
    C16 C17 C18 C19 . . . . 17.6(4) ?
    C24 C23 C22 C27 . . . . -0.2(4) ?
    C24 C23 C22 S2 . . . . 178.3(2) ?
    C25 C26 C27 C22 . . . . 1.5(4) ?
    C25 C26 C27 C28 . . . . -175.3(3) ?
    C23 C22 C27 C26 . . . . -1.1(4) ?
    S2 C22 C27 C26 . . . . -179.8(2) ?
    C23 C22 C27 C28 . . . . 176.3(3) ?
    S2 C22 C27 C28 . . . . -2.5(3) ?
    C19 C20 C21 C28 . . . . -21.4(4) ?
    C19 C20 C21 S2 . . . . 160.9(2) ?
    C20 C21 C28 C27 . . . . -178.7(3) ?
    S2 C21 C28 C27 . . . . -0.9(3) ?
    C20 C21 C28 C29 . . . . 1.1(4) ?
    S2 C21 C28 C29 . . . . 179.0(2) ?
    C26 C27 C28 C21 . . . . 179.2(3) ?
    C22 C27 C28 C21 . . . . 2.2(3) ?
    C26 C27 C28 C29 . . . . -0.7(5) ?
    C22 C27 C28 C29 . . . . -177.7(2) ?
    N2 C29 C28 C21 . . . . -4.3(4) ?
    N2 C29 C28 C27 . . . . 175.6(3) ?
    C21 C20 C19 N2 . . . . 43.4(3) ?
    C21 C20 C19 C18 . . . . 158.6(3) ?
    C17 C18 C19 N2 . . . . -19.3(3) ?
    C17 C18 C19 C20 . . . . -139.3(3) ?
    O1 C2 N1 C5 . . . . 172.6(3) ?
    C3 C2 N1 C5 . . . . -5.3(3) ?
    O1 C2 N1 C15 . . . . 6.3(5) ?
    C3 C2 N1 C15 . . . . -171.7(2) ?
    C6 C5 N1 C2 . . . . 137.8(3) ?
    C4 C5 N1 C2 . . . . 15.3(3) ?
    C6 C5 N1 C15 . . . . -55.6(3) ?
    C4 C5 N1 C15 . . . . -178.1(2) ?
    C14 C15 N1 C2 . . . . -159.5(3) ?
    C14 C15 N1 C5 . . . . 35.0(4) ?
    O2 C16 N2 C29 . . . . 8.5(5) ?
    C17 C16 N2 C29 . . . . -172.7(3) ?
    O2 C16 N2 C19 . . . . 177.2(3) ?
    C17 C16 N2 C19 . . . . -4.1(4) ?
    C28 C29 N2 C16 . . . . -160.2(3) ?
    C28 C29 N2 C19 . . . . 31.9(3) ?
    C20 C19 N2 C16 . . . . 137.3(3) ?
    C18 C19 N2 C16 . . . . 14.9(3) ?
    C20 C19 N2 C29 . . . . -53.8(3) ?
    C18 C19 N2 C29 . . . . -176.3(3) ?
    C9 C8 S1 C7 . . . . -178.7(3) ?
    C13 C8 S1 C7 . . . . 0.3(2) ?
    C14 C7 S1 C8 . . . . 0.1(2) ?
    C6 C7 S1 C8 . . . . 178.8(3) ?
    C23 C22 S2 C21 . . . . -177.0(3) ?
    C27 C22 S2 C21 . . . . 1.7(2) ?
    C28 C21 S2 C22 . . . . -0.5(2) ?
    C20 C21 S2 C22 . . . . 177.5(3) ?
loop_
    _geom_hbond_atom_site_label_D
    _geom_hbond_atom_site_label_H
    _geom_hbond_atom_site_label_A
    _geom_hbond_site_symmetry_A
    _geom_hbond_distance_DH
    _geom_hbond_distance_HA
    _geom_hbond_distance_DA
    _geom_hbond_angle_DHA
    C20 H20B O2 2_657 0.97 2.48 3.307(4) 143.6
    C3 H3B Cg14 1_555 0.97 2.59 3.502(3) 157.0
    C17 H17A Cg4 1_555 0.97 2.92 3.800(4) 151.0
    C29 H29B Cg4 1_455 0.97 2.90 3.706(3) 142.0
_iucr_refine_instructions_details
;
TITL  P21a dve vzor. jednotky C14 H 13 N O S
CELL  0.71073  9.33270 12.45750 10.31030 90.00000 105.46900 90.00000
ZERR 4  0.00080  0.00070  0.00070  0.00000  0.00800  0.00000
LATT -1
SYMM -X, Y+ 0.50000, -Z
SFAC C H N O S
UNIT 56 52 4 4 4
L.S. 9
FMAP 2
MERG 2
EQIV $1 1-X, 1/2+Y, 2-Z
HTAB
HTAB C20 O2_$1
PLAN -10
ACTA 50
BOND $H
SHEL 6.0 0.84
CONF
WGHT    0.015800
FVAR       1.78014
C9    1    1.154518    0.506346    1.007046    11.00000    0.04435    0.05056 =
         0.05540   -0.01235    0.00870   -0.00317
AFIX  43
H9    2    1.192976    0.575095    1.005816    11.00000   -1.20000
AFIX   0
C10   1    1.210494    0.439553    1.112871    11.00000    0.04341    0.07416 =
         0.04859   -0.01142    0.00144   -0.00142
AFIX  43
H10   2    1.286518    0.463155    1.185301    11.00000   -1.20000
AFIX   0
C11   1    1.154528    0.336256    1.113137    11.00000    0.04840    0.07115 =
         0.04167    0.00633    0.00592    0.00149
AFIX  43
H11   2    1.195052    0.290676    1.184996    11.00000   -1.20000
AFIX   0
C12   1    1.039909    0.300574    1.008416    11.00000    0.04928    0.05415 =
         0.04684    0.00419    0.00809   -0.00692
AFIX  43
H12   2    1.003019    0.231427    1.010481    11.00000   -1.20000
AFIX   0
C15   1    0.771992    0.247244    0.752728    11.00000    0.04815    0.04499 =
         0.04929    0.00267    0.00358    0.00145
AFIX  23
H15B  2    0.836203    0.189516    0.739109    11.00000   -1.20000
H15A  2    0.733921    0.228429    0.828574    11.00000   -1.20000
AFIX   0
C2    1    0.527712    0.194816    0.604882    11.00000    0.03625    0.04301 =
         0.05722   -0.00957    0.00981    0.00691
C3    1    0.436975    0.221536    0.464697    11.00000    0.03885    0.05943 =
         0.04951   -0.00993    0.00524    0.00490
AFIX  23
H3B   2    0.335016    0.237358    0.464039    11.00000   -1.20000
H3A   2    0.437150    0.161939    0.404192    11.00000   -1.20000
AFIX   0
C4    1    0.510103    0.319150    0.422434    11.00000    0.05243    0.06147 =
         0.04730   -0.00162    0.00155    0.00209
AFIX  23
H4B   2    0.453019    0.383419    0.427119    11.00000   -1.20000
H4A   2    0.518298    0.310939    0.331130    11.00000   -1.20000
AFIX   0
C6    1    0.711075    0.438492    0.569227    11.00000    0.05531    0.04168 =
         0.04270    0.00232    0.00381    0.00165
AFIX  23
H6B   2    0.747591    0.475695    0.501782    11.00000   -1.20000
H6A   2    0.626623    0.478067    0.582553    11.00000   -1.20000
AFIX   0
C8    1    1.039168    0.470414    0.900918    11.00000    0.04044    0.04016 =
         0.04135   -0.00311    0.01344    0.00044
C13   1    0.979062    0.366890    0.899934    11.00000    0.03585    0.04184 =
         0.03872   -0.00034    0.01117    0.00042
C7    1    0.830865    0.433239    0.698593    11.00000    0.04277    0.03711 =
         0.04285   -0.00214    0.01101    0.00195
C14   1    0.859290    0.348917    0.782736    11.00000    0.04286    0.03477 =
         0.03838    0.00077    0.00785   -0.00121
C5    1    0.663427    0.325730    0.521385    11.00000    0.04368    0.04547 =
         0.03969   -0.00175    0.00402    0.00637
AFIX  13
H5    2    0.737271    0.293952    0.480816    11.00000   -1.20000
AFIX   0
C23   1    0.075480    0.396255    0.437075    11.00000    0.03498    0.05513 =
         0.03926    0.00191   -0.00437    0.00617
AFIX  43
H23   2    0.045870    0.445712    0.367491    11.00000   -1.20000
AFIX   0
C24   1    0.012757    0.296655    0.426327    11.00000    0.03482    0.06358 =
         0.04259   -0.00932   -0.00006   -0.00373
AFIX  43
H24   2   -0.058955    0.277584    0.348257    11.00000   -1.20000
AFIX   0
C25   1    0.055272    0.223627    0.531127    11.00000    0.03893    0.05169 =
         0.05284   -0.00695    0.00673   -0.00798
AFIX  43
H25   2    0.010940    0.156213    0.522839    11.00000   -1.20000
AFIX   0
C26   1    0.162232    0.249535    0.647316    11.00000    0.04402    0.04365 =
         0.04004    0.00212    0.00386   -0.00265
AFIX  43
H26   2    0.189110    0.200265    0.717385    11.00000   -1.20000
AFIX   0
C29   1    0.425994    0.331086    0.889601    11.00000    0.04144    0.04120 =
         0.03747    0.00073    0.00080   -0.00233
AFIX  23
H29B  2    0.355787    0.315733    0.941613    11.00000   -1.20000
H29A  2    0.462741    0.263366    0.864881    11.00000   -1.20000
AFIX   0
C16   1    0.660878    0.350674    1.063783    11.00000    0.04651    0.05367 =
         0.04345    0.00576    0.00246   -0.00109
C17   1    0.755279    0.440091    1.137755    11.00000    0.04926    0.06524 =
         0.04803   -0.00542   -0.00489   -0.00356
AFIX  23
H17B  2    0.746503    0.445145    1.229205    11.00000   -1.20000
H17A  2    0.858887    0.428662    1.140620    11.00000   -1.20000
AFIX   0
C18   1    0.697672    0.539323    1.060633    11.00000    0.06420    0.05280 =
         0.07552   -0.01140   -0.02795   -0.00921
AFIX  23
H18B  2    0.762340    0.561089    1.005699    11.00000   -1.20000
H18A  2    0.691503    0.597575    1.121339    11.00000   -1.20000
AFIX   0
C20   1    0.509395    0.556167    0.831663    11.00000    0.04310    0.03577 =
         0.04825   -0.00038    0.00427   -0.00137
AFIX  23
H20B  2    0.479017    0.630589    0.832271    11.00000   -1.20000
H20A  2    0.597438    0.553333    0.798699    11.00000   -1.20000
AFIX   0
C22   1    0.183517    0.422586    0.552692    11.00000    0.02998    0.04101 =
         0.03785   -0.00150    0.00768    0.00393
C27   1    0.229650    0.349795    0.659056    11.00000    0.02711    0.03872 =
         0.03412   -0.00194    0.00559    0.00196
C21   1    0.387170    0.491959    0.741442    11.00000    0.03269    0.04185 =
         0.03628   -0.00055    0.00643    0.00316
C28   1    0.349875    0.392024    0.765378    11.00000    0.02855    0.03623 =
         0.03466    0.00016    0.00483    0.00416
C19   1    0.544046    0.510789    0.972600    11.00000    0.04849    0.04629 =
         0.04142   -0.01275    0.00595    0.00170
AFIX  13
H19   2    0.468315    0.534323    1.016454    11.00000   -1.20000
AFIX   0
N1    3    0.648928    0.259734    0.632886    11.00000    0.04021    0.04258 =
         0.03991    0.00311    0.00135   -0.00102
N2    3    0.548704    0.393599    0.970023    11.00000    0.04259    0.03766 =
         0.03712    0.00063   -0.00985   -0.00065
O1    4    0.502628    0.126367    0.679681    11.00000    0.06057    0.05578 =
         0.06601    0.00434    0.01430   -0.01279
O2    4    0.682781    0.254535    1.083029    11.00000    0.06642    0.05418 =
         0.07282    0.01963   -0.01357   -0.00121
S1    5    0.948284    0.541483    0.757814    11.00000    0.05720    0.03743 =
         0.05342    0.00046    0.01064   -0.00456
S2    5    0.282095    0.541896    0.588045    11.00000    0.04441    0.04185 =
         0.04929    0.00957    0.00011    0.00047
HKLF 4
REM   P21a dve vzor. jednotky C14 H 13 N O S
REM R1 =  0.0395 for   2918 Fo > 4sig(Fo)  and  0.0735 for all   4061 data
REM    307 parameters refined using      1 restraints
END
;
data_global
_journal_date_recd_electronic     2013-11-12
_journal_date_accepted     2013-11-20
_journal_name_full     'Acta Crystallographica, Section E'
_journal_year     2013
_journal_volume     69
_journal_issue     12
_journal_page_first     o1819
_journal_page_last     o1820
_journal_paper_category     QO
_journal_paper_doi     10.1107/S1600536813031693
_journal_coeditor_code     BQ2390
_publ_contact_author_name     "Dr Viktor Vr\'abel"
_publ_contact_author_address
;
Institute of Analytical Chemistry
Faculty of Chemical and Food Technology
Slovak Technical University
Radlinsk\'eho 9
SK-812 37 Bratislava
Slovak Republic
;
_publ_contact_author_email     viktor.vrabel@stuba.sk
_publ_contact_author_fax     ?
_publ_contact_author_phone     '00421 02 59325285'
_publ_section_title
;\
(11a<i>S</i>)-1,5,11,11a-Tetrahydro-1-benzothieno[3,2-<i>f</i>]indolizin-\
3(2<i>H</i>)-one
;
loop_
    _publ_author_name
    _publ_author_address
    "Vr\'abel, Viktor"
;
Institute of Analytical Chemistry
Faculty of Chemical and Food Technology
Slovak Technical University
Radlinsk\'eho 9
SK-812 37 Bratislava
Slovak Republic
;
    "Siv\'y, J\'ulius"
;
Institute of Mathematics and Physics,
Faculty of Mechanical Engineering,
Slovak University of Technologyy,
N\'amestie slobody 17,
SK-812 31 Bratislava, Slovak Republic
;
    "\<Saf\'a\<r, Peter"
;
Institute of Organic Chemistry, Catalysis and Petrochemistry
Faculty of Chemical and Food Technology
Slovak Technical University
Radlinsk\'eho 9
SK-812 37 Bratislava
Slovak Republic
;
    "Ko\<z\'i\<sek, Jozef"
;
Institute of Physical Chemistry and Chemical Physics
Slovak University of Technology
Radlinsk\'eho 9
SK-812 37 Bratislava
Slovak Republic
;
