# Supplementary material for: (11aS)-1,5,11,11a-Tetra­hydro-1-benzo­thieno[3,2-f]indolizin-3(2H)-one
Source: Acta Crystallogr Sect E Struct Rep Online. 2013 Nov 23;69(Pt 12):o1819–20. doi: 10.1107/S1600536813031693 (PMC3885070; doi:10.1107/S1600536813031693)
Supplement: Supplementary file 2 [file e-69-o1819-Isup2.hkl]

# 
# h,k,l, Fc-squared, Fo-squared, sigma(Fo-squared) and status flag 
# 
data_I
_shelx_title '  P21a dve vzor. jednotky C14 H 13 N O S' 
_shelx_refln_list_code          4 
_shelx_F_calc_maximum      195.93 
_exptl_crystal_F_000       512.00 
_reflns_d_resolution_high  0.8404 
 
loop_ 
 _symmetry_equiv_pos_as_xyz 
 'x, y, z' 
 '-x, y+1/2, -z' 
 
_cell_length_a     9.3327 
_cell_length_b    12.4575 
_cell_length_c    10.3103 
_cell_angle_alpha  90.000 
_cell_angle_beta  105.469 
_cell_angle_gamma  90.000 
 
_shelx_F_squared_multiplier     1.000 
 
loop_ 
 _refln_index_h 
 _refln_index_k 
 _refln_index_l 
 _refln_F_squared_calc 
 _refln_F_squared_meas 
 _refln_F_squared_sigma 
 _refln_observed_status 
   2 -14   0        1.17        7.01      9.96 o 
   3 -14   0       68.80       67.17     12.62 o 
   1 -13   0       22.06       14.98     10.65 o 
   2 -13   0       37.39       32.96      9.27 o 
   3 -13   0       11.44       11.06     18.24 o 
   4 -13   0       18.70       21.51      6.51 o 
   5 -13   0        5.32        6.82      6.35 o 
   1 -12   0       71.42       51.83     15.04 o 
   2 -12   0      252.48      253.91     21.71 o 
   3 -12   0      147.44      137.88     12.89 o 
   4 -12   0      205.47      217.21     16.29 o 
   5 -12   0       61.81       54.28      8.80 o 
   6 -12   0       23.72       17.96     10.00 o 
   1 -11   0       75.66       84.88     24.94 o 
   2 -11   0       56.01       61.63      8.92 o 
   3 -11   0      305.63      323.48     26.12 o 
   4 -11   0      230.00      216.74     17.85 o 
   5 -11   0        4.16        1.07      5.27 o 
   6 -11   0      115.76      122.15     12.64 o 
   7 -11   0       31.82       30.41      7.94 o 
   0 -10   0     1244.62     1238.32     57.36 o 
   1 -10   0       71.77       76.93     16.79 o 
   2 -10   0      399.73      392.34     31.43 o 
   3 -10   0      117.16      124.43     11.06 o 
   4 -10   0       92.73       96.38     10.14 o 
   5 -10   0       61.23       62.22      8.27 o 
   6 -10   0        0.74        3.56     11.59 o 
   7 -10   0       13.26       10.59      5.15 o 
   1  -9   0       91.94       75.13      7.97 o 
   2  -9   0      102.50       98.99      7.77 o 
   3  -9   0      173.21      177.87     10.17 o 
   4  -9   0      150.67      145.59     10.84 o 
   5  -9   0      126.62      118.33     10.88 o 
   6  -9   0       62.64       82.21      9.93 o 
   7  -9   0       15.05       16.27      6.87 o 
   8  -9   0        3.05        7.73      6.24 o 
   0  -8   0      297.26      267.96     36.59 o 
   1  -8   0      103.62      103.80     10.72 o 
   2  -8   0       18.20       17.88      3.78 o 
   3  -8   0      130.29      122.65      8.20 o 
   4  -8   0      266.88      267.35     14.17 o 
   5  -8   0      130.30      109.09      9.68 o 
   6  -8   0        8.97        7.74      2.37 o 
   7  -8   0        4.19        0.83      4.28 o 
   8  -8   0       29.12       26.15      8.18 o 
   9  -8   0       73.63       88.02     16.60 o 
   1  -7   0       97.09       94.86      9.82 o 
   2  -7   0        8.72        4.29      3.45 o 
   3  -7   0      433.74      406.49     15.48 o 
   4  -7   0        2.25        3.09      2.88 o 
   5  -7   0      205.35      208.95      9.66 o 
   6  -7   0      263.87      263.47     19.34 o 
   7  -7   0       81.79       73.31      7.44 o 
   8  -7   0        5.16       -0.04      4.52 o 
   9  -7   0        5.04        9.18      9.08 o 
   0  -6   0     1512.63     1531.66     32.86 o 
   1  -6   0       33.88       36.48      4.77 o 
   2  -6   0      538.88      544.80     20.19 o 
   3  -6   0      134.30      123.17      9.50 o 
   4  -6   0       23.27       21.53      6.18 o 
   5  -6   0      200.13      191.05      9.32 o 
   6  -6   0       88.01       90.58     11.79 o 
   7  -6   0       63.23       45.29      6.22 o 
   8  -6   0      115.96      100.99      9.25 o 
   9  -6   0       14.34       13.17      6.74 o 
   1  -5   0      577.72      571.42     14.10 o 
   2  -5   0      705.79      736.15     20.00 o 
   3  -5   0     2136.55     2181.37     35.97 o 
   4  -5   0      109.77      107.15      8.94 o 
   5  -5   0       44.85       43.28      6.13 o 
   6  -5   0      316.89      314.79     22.78 o 
   7  -5   0      318.02      313.88     17.49 o 
   8  -5   0      131.17      132.98     19.93 o 
   9  -5   0       31.96       24.00     13.96 o 
  10  -5   0        4.84        0.80      8.69 o 
   0  -4   0     3601.86     3429.84     39.80 o 
   1  -4   0      183.08      175.94      7.14 o 
   2  -4   0      535.43      534.04     15.91 o 
   3  -4   0     1599.58     1645.63     29.37 o 
   4  -4   0       91.32       72.29     10.38 o 
   5  -4   0      288.47      274.06     19.25 o 
   6  -4   0       64.44       62.14      9.83 o 
   7  -4   0       66.11       85.35     12.46 o 
   8  -4   0       41.94       46.21     16.07 o 
   9  -4   0       92.76      100.08     11.87 o 
  10  -4   0        3.27       11.27      7.91 o 
   1  -3   0      210.28      217.19      8.54 o 
   2  -3   0      323.03      325.93     11.13 o 
   3  -3   0      134.90      106.80     16.00 o 
   4  -3   0      379.95      402.10     34.90 o 
   5  -3   0      431.19      445.23     22.50 o 
   6  -3   0      570.14      588.85     26.72 o 
   7  -3   0       19.10       12.30     12.36 o 
   8  -3   0      317.08      329.61     20.35 o 
   9  -3   0        2.70       11.69     11.97 o 
  10  -3   0        3.52       10.16     18.83 o 
   1  -2   0     1024.80     1020.68     20.83 o 
   2  -2   0     1134.97     1063.83     24.89 o 
   3  -2   0       40.76       39.15      6.09 o 
   4  -2   0      593.38      591.05     27.10 o 
   5  -2   0      666.57      685.68     25.43 o 
   6  -2   0      288.23      300.11     18.08 o 
   7  -2   0       30.40       43.29     16.82 o 
   8  -2   0       14.15        4.75      6.30 o 
   9  -2   0      370.81      376.91     20.46 o 
  10  -2   0       38.75       33.00      6.99 o 
   2  -1   0     2386.31     2336.00     63.74 o 
   3  -1   0     1467.40     1437.66     35.65 o 
   4  -1   0      288.96      271.45     19.74 o 
   5  -1   0      401.60      418.36     27.46 o 
   6  -1   0      314.20      328.07     17.57 o 
   7  -1   0      120.81      115.13     15.22 o 
   8  -1   0      111.14      102.42     14.51 o 
   9  -1   0       43.54       46.77     11.01 o 
  10  -1   0       20.84       23.13     12.64 o 
   2   0   0      240.50      233.77      8.09 o 
   3   0   0       69.26       63.76     10.23 o 
   4   0   0     1908.48     1922.70     51.24 o 
   5   0   0      154.20      153.58     10.69 o 
   6   0   0      469.48      513.59     20.86 o 
   7   0   0        4.63        5.48      6.75 o 
   8   0   0       86.60       90.02     10.40 o 
   9   0   0      106.45      120.35     23.53 o 
  10   0   0       91.47      103.10     11.15 o 
   2   1   0     2430.36     2425.50     41.33 o 
   3   1   0     1505.30     1440.70     50.69 o 
   4   1   0      286.80      285.62     24.44 o 
   5   1   0      405.09      415.86     16.35 o 
   6   1   0      334.04      354.79     16.82 o 
   7   1   0      120.19      131.32     11.30 o 
   8   1   0      108.47      130.50     34.54 o 
   9   1   0       42.63       30.97      9.11 o 
  10   1   0       20.86       15.77     12.29 o 
   2   2   0     1132.13     1127.41     66.75 o 
   3   2   0       36.23       29.94      6.18 o 
   4   2   0      599.94      623.14     21.62 o 
   5   2   0      675.88      707.90     43.94 o 
   6   2   0      288.50      287.32     31.32 o 
   7   2   0       29.95       28.41      6.59 o 
   8   2   0       13.41        9.53     15.61 o 
   9   2   0      371.52      399.54     18.77 o 
  10   2   0       38.42       24.50     17.01 o 
   1   3   0      202.13      217.75     21.68 o 
   2   3   0      309.03      330.34     37.17 o 
   3   3   0      135.47      114.44     12.95 o 
   4   3   0      382.93      425.51     19.45 o 
   5   3   0      426.73      456.97     21.56 o 
   6   3   0      582.23      604.63     42.04 o 
   7   3   0       19.19       15.38      9.80 o 
   8   3   0      318.93      333.75     18.14 o 
   9   3   0        2.46        9.33     11.34 o 
  10   3   0        3.52        8.71     13.89 o 
   0   4   0     3574.42     3526.83     31.69 o 
   1   4   0      175.40      168.10     11.79 o 
   2   4   0      532.33      525.16     21.90 o 
   3   4   0     1593.69     1654.30     39.16 o 
   4   4   0       92.63       68.55     14.59 o 
   5   4   0      293.31      284.55     20.55 o 
   6   4   0       61.42       48.11      7.70 o 
   7   4   0       65.70       55.76     16.17 o 
   8   4   0       39.85       22.17     10.43 o 
   9   4   0       89.58      101.14     15.72 o 
  10   4   0        3.15       12.93     13.04 o 
   1   5   0      579.96      615.06     16.26 o 
   2   5   0      714.09      759.73     18.87 o 
   3   5   0     2147.55     2209.96     34.09 o 
   4   5   0      108.78      104.35     11.64 o 
   5   5   0       46.18       41.31      8.07 o 
   6   5   0      316.27      321.66     21.13 o 
   7   5   0      319.70      311.39     23.13 o 
   8   5   0      128.68      132.41     18.81 o 
   9   5   0       32.76       36.77     12.72 o 
  10   5   0        5.18      -13.54     13.54 o 
   0   6   0     1523.77     1543.56     36.67 o 
   1   6   0       37.38       41.15      3.37 o 
   2   6   0      541.28      545.18     17.91 o 
   3   6   0      136.44      137.53      9.56 o 
   4   6   0       25.23       21.50      5.88 o 
   5   6   0      200.56      197.53     17.12 o 
   6   6   0       88.24      100.27     13.21 o 
   7   6   0       61.99       84.04     40.27 o 
   8   6   0      117.87      151.18     20.34 o 
   9   6   0       14.65        6.23     11.52 o 
   1   7   0       92.79       95.58      4.60 o 
   2   7   0        7.34        8.06      3.15 o 
   3   7   0      431.19      411.87     14.55 o 
   4   7   0        2.05        3.29      3.87 o 
   5   7   0      204.84      207.19     11.41 o 
   6   7   0      262.59      271.42     16.85 o 
   7   7   0       79.36       76.90      9.11 o 
   8   7   0        4.68      -15.41     16.96 o 
   9   7   0        4.85        2.60     20.76 o 
   0   8   0      295.52      278.90     10.26 o 
   1   8   0      106.42      104.60      4.15 o 
   2   8   0       18.48       18.58      2.61 o 
   3   8   0      125.82      124.38      7.06 o 
   4   8   0      271.32      268.52     13.35 o 
   5   8   0      129.72      124.99     11.13 o 
   6   8   0        9.65       15.11      5.40 o 
   7   8   0        4.44        0.78      7.55 o 
   8   8   0       29.24       24.96     16.58 o 
   9   8   0       74.32       94.21     20.20 o 
   1   9   0       88.58       80.85      3.91 o 
   2   9   0      102.77       93.25      5.08 o 
   3   9   0      170.54      152.50      9.75 o 
   4   9   0      151.93      159.85     12.38 o 
   5   9   0      124.27      121.11     13.32 o 
   6   9   0       65.09       77.47     15.80 o 
   7   9   0       14.72       19.91     13.03 o 
   8   9   0        2.97        7.08     21.84 o 
   0  10   0     1237.89     1244.65     30.70 o 
   1  10   0       74.09       69.00      7.36 o 
   2  10   0      399.26      410.66     14.76 o 
   3  10   0      123.12      124.21     11.29 o 
   4  10   0       92.82       93.57     10.58 o 
   5  10   0       60.97       78.07      9.60 o 
   6  10   0        0.55       12.70      5.58 o 
   7  10   0       13.06       -1.70     26.15 o 
   1  11   0       77.61       81.27     10.34 o 
   2  11   0       58.00       62.72      7.34 o 
   3  11   0      306.09      341.27     16.67 o 
   4  11   0      228.58      199.18     22.13 o 
   5  11   0        4.49       -5.95     11.11 o 
   6  11   0      113.78      124.63     33.50 o 
   7  11   0       31.85       68.18     18.52 o 
   0  12   0       71.31       95.95      8.95 o 
   1  12   0       70.42       61.33      9.49 o 
   2  12   0      252.50      224.73     16.92 o 
   3  12   0      149.41      147.57     12.03 o 
   4  12   0      205.81      220.05     19.38 o 
   5  12   0       62.00       75.76     15.48 o 
   6  12   0       24.08       22.74     15.54 o 
   1  13   0       22.29       15.22      5.06 o 
   2  13   0       36.48       30.63     10.13 o 
   3  13   0       10.98       23.10      8.59 o 
   4  13   0       18.93       11.87      6.13 o 
   5  13   0        5.43       12.66     10.34 o 
   0  14   0      158.15      113.17     36.25 o 
   1  14   0       16.41       21.40     27.72 o 
   2  14   0        1.19       -2.48      5.41 o 
   3  14   0       67.29       56.84     14.73 o 
  -3 -14   1       19.45       14.00     11.25 o 
  -2 -14   1       41.41       64.16     46.17 o 
   1 -14   1        6.69       -7.07     11.52 o 
   2 -14   1        2.13        0.66      7.12 o 
   3 -14   1       24.42       27.62     22.14 o 
  -5 -13   1       35.47       37.36      8.26 o 
  -4 -13   1        0.97        1.79      6.54 o 
  -3 -13   1      112.52      127.65     12.55 o 
  -2 -13   1       29.59       34.05     15.38 o 
   0 -13   1       47.67       51.44     15.65 o 
   1 -13   1      130.82      148.07     24.93 o 
   2 -13   1        2.68        3.16      9.50 o 
   3 -13   1       57.82       56.41     11.85 o 
   4 -13   1       25.59       43.21     12.71 o 
  -6 -12   1       80.16       68.86     10.17 o 
  -5 -12   1      107.91      100.73     11.93 o 
  -4 -12   1        7.86        6.43      5.42 o 
  -3 -12   1      142.73      145.81     13.34 o 
  -2 -12   1       40.30       68.84     11.66 o 
  -1 -12   1       36.84       39.65     24.92 o 
   0 -12   1       20.87       25.08     12.47 o 
   1 -12   1       41.11       45.45     22.52 o 
   2 -12   1        0.73       -0.09      5.26 o 
   3 -12   1      104.02      131.50     15.77 o 
   4 -12   1       14.75       21.70     12.96 o 
   5 -12   1       13.49       16.13      6.78 o 
  -7 -11   1        4.86       -1.39     10.73 o 
  -6 -11   1       11.66       10.42      7.24 o 
  -5 -11   1       11.49       14.24      5.71 o 
  -4 -11   1        9.48       11.46      6.88 o 
  -3 -11   1      138.29      144.43     14.75 o 
  -2 -11   1      100.73      111.95     10.92 o 
  -1 -11   1       34.81       33.77      7.30 o 
   0 -11   1      177.81      169.93     24.05 o 
   1 -11   1      476.24      482.72     27.81 o 
   2 -11   1       15.43        5.90      5.59 o 
   3 -11   1       69.24       56.91      9.46 o 
   4 -11   1      160.55      154.74     22.35 o 
   5 -11   1       60.93       63.97      9.28 o 
   6 -11   1       16.30       26.14      7.49 o 
  -8 -10   1       12.33        6.19      4.96 o 
  -7 -10   1       21.90       28.46      6.85 o 
  -6 -10   1      142.68      148.70     14.44 o 
  -5 -10   1        8.84        7.67      5.92 o 
  -4 -10   1       11.99        9.32      4.50 o 
  -3 -10   1      144.02      140.02     15.60 o 
  -2 -10   1      191.12      178.80     12.81 o 
  -1 -10   1       19.03       14.22      8.58 o 
   0 -10   1      147.77      141.08     13.86 o 
   1 -10   1        4.22        3.36      5.95 o 
   2 -10   1       29.96       29.40      4.78 o 
   3 -10   1      152.96      136.05     11.63 o 
   4 -10   1       84.68       98.41     12.10 o 
   5 -10   1       26.54       32.12      7.28 o 
   6 -10   1       88.80       99.92     10.96 o 
   7 -10   1       49.06       47.98      8.59 o 
  -8  -9   1      150.45      146.13     12.98 o 
  -7  -9   1       30.94       18.88      5.78 o 
  -6  -9   1       10.08       10.83      2.21 o 
  -5  -9   1      117.04      119.28     10.52 o 
  -4  -9   1        6.67        2.67      7.40 o 
  -3  -9   1      137.96      125.71      8.50 o 
  -2  -9   1       15.52       23.80      6.63 o 
  -1  -9   1       12.97       12.12      4.39 o 
   0  -9   1      205.87      206.45     12.98 o 
   1  -9   1      222.15      220.87     19.74 o 
   2  -9   1       60.40       50.47      6.28 o 
   3  -9   1      126.89       97.82     12.42 o 
   4  -9   1      220.88      231.39     14.47 o 
   5  -9   1       51.43       44.33     10.33 o 
   6  -9   1       20.63        7.60      6.31 o 
   7  -9   1        1.46       10.20      6.80 o 
   8  -9   1       11.35       15.15      9.70 o 
  -9  -8   1       17.92       12.86      9.38 o 
  -8  -8   1       14.99        3.87      3.62 o 
  -7  -8   1        9.00        5.36      3.05 o 
  -6  -8   1      150.38      145.00      7.01 o 
  -5  -8   1      147.07      148.05     11.10 o 
  -4  -8   1       36.78       37.61      5.02 o 
  -3  -8   1       55.72       48.04      5.23 o 
  -2  -8   1      303.51      306.69     29.46 o 
  -1  -8   1      301.65      319.19     12.92 o 
   0  -8   1      248.13      248.19     13.22 o 
   1  -8   1       73.63       70.10      8.95 o 
   2  -8   1       27.17       26.11      4.25 o 
   3  -8   1      574.92      568.69     19.77 o 
   4  -8   1       61.53       65.44      7.59 o 
   5  -8   1      217.67      210.13     16.17 o 
   6  -8   1      308.90      294.90     12.35 o 
   7  -8   1      188.72      189.70     22.20 o 
   8  -8   1        1.38        4.49     12.52 o 
  -9  -7   1       28.45       31.39      6.19 o 
  -8  -7   1       70.37       67.72     12.77 o 
  -7  -7   1      262.33      252.29     22.12 o 
  -6  -7   1      296.11      300.64     24.46 o 
  -5  -7   1      312.88      324.26     22.29 o 
  -4  -7   1       23.87       22.93      2.63 o 
  -3  -7   1        2.57        0.51      2.10 o 
  -2  -7   1      128.07      120.59      5.34 o 
  -1  -7   1      731.05      749.27     20.72 o 
   0  -7   1     1191.42     1174.98     45.45 o 
   1  -7   1     1496.77     1508.53     23.65 o 
   2  -7   1      102.00       83.72      8.55 o 
   3  -7   1      119.38      113.29      9.80 o 
   4  -7   1      368.15      337.02     17.62 o 
   5  -7   1      313.64      310.42     25.61 o 
   6  -7   1       65.18       63.24     13.51 o 
   7  -7   1       26.44       22.47      4.18 o 
   8  -7   1       37.35       40.61      6.62 o 
   9  -7   1       62.96       56.75     11.94 o 
  -9  -6   1       78.78       91.15      9.23 o 
  -8  -6   1       46.32       51.90      9.04 o 
  -7  -6   1      134.59      152.33     13.15 o 
  -6  -6   1      572.54      576.07     25.50 o 
  -5  -6   1      352.83      358.00     21.01 o 
  -4  -6   1       94.65      104.57      6.30 o 
  -3  -6   1      493.11      494.65     10.17 o 
  -2  -6   1      992.85     1023.65     21.90 o 
  -1  -6   1      519.60      528.94     11.78 o 
   0  -6   1      251.33      262.28     14.17 o 
   1  -6   1      496.65      521.69     12.92 o 
   2  -6   1       75.16       68.90      9.89 o 
   3  -6   1      874.18      835.84     24.92 o 
   4  -6   1      328.62      334.37     10.83 o 
   5  -6   1      328.24      321.35     21.96 o 
   6  -6   1      112.60      110.04      8.31 o 
   7  -6   1       36.77       42.34      6.22 o 
   8  -6   1       92.04       98.10     10.11 o 
   9  -6   1       45.20       41.22      9.62 o 
 -10  -5   1        6.49       13.12      8.66 o 
  -9  -5   1       25.77       29.55     10.78 o 
  -8  -5   1        9.17        5.84      6.99 o 
  -7  -5   1       21.22       11.63     13.80 o 
  -6  -5   1       31.46       31.97      6.35 o 
  -5  -5   1      452.84      439.39     23.69 o 
  -4  -5   1       23.48       20.40      8.10 o 
  -3  -5   1     1285.27     1301.09     21.16 o 
  -2  -5   1     1074.69     1095.74     16.54 o 
  -1  -5   1      372.53      369.10     11.39 o 
   0  -5   1     1316.94     1277.48     16.78 o 
   1  -5   1      851.48      861.77     17.47 o 
   2  -5   1       41.69       38.80      6.04 o 
   3  -5   1      314.22      327.18     11.75 o 
   4  -5   1     1283.46     1249.03     21.95 o 
   5  -5   1        9.16        9.59      5.41 o 
   6  -5   1      384.84      367.79     18.88 o 
   7  -5   1       52.06       45.79      8.42 o 
   8  -5   1        8.68        5.23      4.15 o 
   9  -5   1        7.68        9.06      6.12 o 
 -10  -4   1       30.45       33.42      8.14 o 
  -9  -4   1       15.04       12.18     16.44 o 
  -8  -4   1      194.15      191.11     29.55 o 
  -7  -4   1       55.25       56.91     10.20 o 
  -6  -4   1      535.13      512.81     32.01 o 
  -5  -4   1       23.80       19.68      7.42 o 
  -4  -4   1       49.36       54.37      8.15 o 
  -3  -4   1      330.61      340.58     21.32 o 
  -2  -4   1     1592.75     1556.86     23.53 o 
  -1  -4   1       80.04       77.37      3.94 o 
   0  -4   1      394.74      385.62      8.25 o 
   1  -4   1      110.93      112.23      8.13 o 
   2  -4   1       76.22       72.69      6.45 o 
   3  -4   1     1198.40     1190.99     18.79 o 
   4  -4   1      637.46      626.08     31.78 o 
   5  -4   1      157.84      139.83     12.65 o 
   6  -4   1      219.48      219.75     13.32 o 
   7  -4   1       82.89       84.29      9.44 o 
   8  -4   1      173.80      174.26     14.01 o 
   9  -4   1       71.95       71.87     15.42 o 
  10  -4   1       11.42       25.21      7.41 o 
 -10  -3   1       24.64       23.92     34.63 o 
  -9  -3   1       82.75       79.31     24.90 o 
  -8  -3   1      185.09      193.00     18.52 o 
  -7  -3   1       76.78       71.44     13.02 o 
  -6  -3   1      231.46      244.19     17.63 o 
  -5  -3   1      339.96      320.87     19.03 o 
  -4  -3   1      105.14      112.32     19.17 o 
  -3  -3   1      422.64      403.69     12.87 o 
  -2  -3   1     3111.50     3011.95     37.26 o 
  -1  -3   1      388.06      372.15      7.45 o 
   0  -3   1     2588.07     2499.54     22.17 o 
   1  -3   1     1751.83     1685.77     18.64 o 
   2  -3   1      376.60      382.94      9.17 o 
   3  -3   1      429.66      435.22     15.72 o 
   4  -3   1     1004.83      982.08     22.52 o 
   5  -3   1        8.95        5.55      3.65 o 
   6  -3   1      519.86      498.71     19.19 o 
   7  -3   1       39.71       40.36      7.71 o 
   8  -3   1       81.32       88.21     10.39 o 
   9  -3   1      304.81      322.25     21.15 o 
  10  -3   1        5.69        8.13     19.00 o 
 -10  -2   1       64.07       59.26     11.70 o 
  -9  -2   1       10.56        9.34      5.50 o 
  -8  -2   1       82.17       73.30     11.59 o 
  -7  -2   1       85.60      102.05     14.31 o 
  -6  -2   1      341.91      311.96     18.79 o 
  -5  -2   1      367.71      375.31     20.03 o 
  -4  -2   1       70.63       75.60      8.37 o 
  -3  -2   1       75.25       76.78     10.22 o 
  -2  -2   1     7320.75     7306.44     93.64 o 
  -1  -2   1      865.46      811.34     17.06 o 
   0  -2   1     2800.46     2602.32     29.62 o 
   1  -2   1      137.20      132.88      6.46 o 
   2  -2   1      225.14      203.39      7.76 o 
   3  -2   1     1983.17     1956.68     27.42 o 
   4  -2   1       60.61       57.59      8.57 o 
   5  -2   1      195.50      187.75     12.78 o 
   6  -2   1       52.58       54.80     10.77 o 
   7  -2   1      468.99      478.70     20.16 o 
   8  -2   1       76.95       60.93      8.76 o 
   9  -2   1       95.19       92.74     12.23 o 
  10  -2   1       44.46       59.66     37.45 o 
 -10  -1   1       40.84       23.48      8.06 o 
  -9  -1   1      101.59      108.19     13.11 o 
  -8  -1   1       24.11       17.50      8.73 o 
  -7  -1   1       35.03       22.73      6.61 o 
  -6  -1   1      130.03      144.87     19.64 o 
  -5  -1   1      198.32      214.00     21.28 o 
  -4  -1   1      190.66      187.12     12.24 o 
  -3  -1   1     1933.38     1858.15     34.68 o 
  -2  -1   1     2360.22     2254.79     31.85 o 
   1  -1   1     1584.09     1584.16     37.67 o 
   2  -1   1       20.91       18.58      2.61 o 
   3  -1   1      271.25      263.51      9.52 o 
   4  -1   1       46.52       49.69      5.09 o 
   5  -1   1      621.82      660.47     23.01 o 
   6  -1   1      316.83      318.60     14.02 o 
   7  -1   1        6.95       63.73     24.41 o 
   8  -1   1       39.27       37.50      6.22 o 
   9  -1   1       96.24      106.59     10.27 o 
  10  -1   1       68.53       53.51     15.17 o 
 -10   0   1       20.25       12.05     17.19 o 
  -9   0   1      167.13      192.95     46.26 o 
  -8   0   1        4.54       23.14      8.82 o 
  -7   0   1      271.07      270.03     17.79 o 
  -6   0   1      150.95      155.25     12.46 o 
  -5   0   1      641.11      634.83     22.59 o 
  -4   0   1      194.12      201.61     25.59 o 
  -3   0   1      715.58      774.57     60.44 o 
  -2   0   1     4306.60     4483.33    115.51 o 
   2   0   1     1535.29     1562.41     16.75 o 
   3   0   1     1137.43     1094.95     16.33 o 
   4   0   1       44.20       40.17      7.45 o 
   5   0   1       13.01        8.32     12.31 o 
   6   0   1       18.03       13.26      4.69 o 
   7   0   1       84.05       84.11      8.04 o 
   8   0   1        0.13        1.25      6.35 o 
   9   0   1       19.48       16.35      4.38 o 
  10   0   1       32.64       45.41     14.75 o 
 -10   1   1       41.22       39.81      8.69 o 
  -9   1   1      102.82      125.26     14.48 o 
  -8   1   1       26.17       26.31     10.73 o 
  -7   1   1       35.17       48.15     14.00 o 
  -6   1   1      129.56      173.79     27.69 o 
  -5   1   1      197.27      231.24     29.42 o 
  -4   1   1      190.41      158.95     27.70 o 
  -3   1   1     1954.27     1860.95     75.95 o 
  -2   1   1     2371.77     2357.99     91.49 o 
   2   1   1       20.86       17.61      6.91 o 
   3   1   1      271.80      271.75      6.14 o 
   4   1   1       51.30       47.57      4.55 o 
   5   1   1      621.61      670.75     20.84 o 
   6   1   1      320.21      330.68     13.08 o 
   7   1   1        6.96       10.93      4.79 o 
   8   1   1       39.05       37.15     11.51 o 
   9   1   1       95.32      105.16     17.67 o 
  10   1   1       67.55       68.12     27.63 o 
 -10   2   1       64.00       73.11     21.25 o 
  -9   2   1       10.64        5.39      9.41 o 
  -8   2   1       82.37       80.75     10.63 o 
  -7   2   1       86.11      112.31     34.59 o 
  -6   2   1      347.61      329.20     42.06 o 
  -5   2   1      367.05      356.19     44.41 o 
  -4   2   1       70.87       68.67     13.71 o 
  -3   2   1       80.98       88.80      8.50 o 
  -2   2   1     7215.66     7368.09    121.55 o 
  -1   2   1      866.61      842.80     11.45 o 
   1   2   1      140.16      139.36      4.65 o 
   2   2   1      225.48      216.40      5.98 o 
   3   2   1     1966.43     1974.91     26.71 o 
   4   2   1       66.61       62.38      6.24 o 
   5   2   1      194.40      185.98      8.78 o 
   6   2   1       57.02       56.16      7.74 o 
   7   2   1      467.40      480.64     15.91 o 
   8   2   1       77.33       93.97     11.39 o 
   9   2   1       93.72       89.31     21.88 o 
  10   2   1       43.20       29.06     13.32 o 
 -10   3   1       24.34       16.51     12.22 o 
  -9   3   1       80.34       90.58     13.88 o 
  -8   3   1      188.32      235.41     37.92 o 
  -7   3   1       76.67       41.81     19.33 o 
  -6   3   1      229.92      221.48     34.64 o 
  -5   3   1      334.31      314.74     33.03 o 
  -4   3   1      105.57      116.18     10.38 o 
  -3   3   1      438.83      380.47     31.67 o 
  -2   3   1     3094.25     3154.15     81.58 o 
  -1   3   1      388.23      385.58      7.42 o 
   0   3   1     2573.59     2503.81     22.30 o 
   1   3   1     1773.46     1700.69     22.07 o 
   2   3   1      376.39      375.15      9.32 o 
   3   3   1      427.62      434.06     10.50 o 
   4   3   1     1012.69     1035.88     36.40 o 
   5   3   1        8.94        5.31      7.78 o 
   6   3   1      528.13      534.52     19.26 o 
   7   3   1       39.75       42.69      8.20 o 
   8   3   1       81.80       86.84      7.02 o 
   9   3   1      301.68      294.11     35.10 o 
  10   3   1        5.89       26.44     21.68 o 
 -10   4   1       30.48       29.65     13.41 o 
  -9   4   1       15.55       19.10     28.84 o 
  -8   4   1      193.66      209.44     38.42 o 
  -7   4   1       54.84       37.51     19.88 o 
  -6   4   1      533.44      569.24     48.86 o 
  -5   4   1       25.54       21.33      7.94 o 
  -4   4   1       49.42       44.52      7.38 o 
  -3   4   1      342.24      353.04     36.04 o 
  -2   4   1     1630.76     1665.47     31.93 o 
  -1   4   1       79.90       83.14      3.75 o 
   0   4   1      384.75      394.03     10.98 o 
   1   4   1      111.41      116.47      6.60 o 
   2   4   1       76.17       79.12      4.98 o 
   3   4   1     1211.89     1195.66     19.12 o 
   4   4   1      647.91      664.51     14.67 o 
   5   4   1      158.44      158.30     11.66 o 
   6   4   1      218.34      205.97     12.57 o 
   7   4   1       79.43      100.99      9.74 o 
   8   4   1      173.22      172.54      9.68 o 
   9   4   1       71.90       51.43     17.32 o 
  10   4   1       11.50       10.03     10.26 o 
 -10   5   1        6.36       -4.57     16.25 o 
  -9   5   1       25.08       -5.82     15.98 o 
  -8   5   1       10.16       62.44     25.22 o 
  -7   5   1       21.13       43.73     24.11 o 
  -6   5   1       31.52       27.40      8.58 o 
  -5   5   1      457.89      441.46     33.40 o 
  -4   5   1       23.53       22.96      7.17 o 
  -3   5   1     1261.90     1232.20     67.18 o 
  -2   5   1     1071.54     1116.07     23.31 o 
  -1   5   1      372.72      366.49      6.85 o 
   0   5   1     1328.05     1354.27     17.41 o 
   1   5   1      885.62      921.47     19.89 o 
   2   5   1       41.92       45.00      4.79 o 
   3   5   1      316.04      321.61     11.03 o 
   4   5   1     1292.31     1314.29     22.95 o 
   5   5   1        9.07        5.47      5.02 o 
   6   5   1      376.19      379.58     13.01 o 
   7   5   1       51.66       46.76      7.25 o 
   8   5   1        8.86        8.56      5.31 o 
   9   5   1        6.67       24.08     14.79 o 
  -9   6   1       79.73       64.41     26.45 o 
  -8   6   1       46.55        9.35     27.43 o 
  -7   6   1      135.17       97.87     24.23 o 
  -6   6   1      577.27      628.45     31.71 o 
  -5   6   1      355.26      380.30     22.78 o 
  -4   6   1       94.67      101.94     11.65 o 
  -3   6   1      495.23      469.82     65.28 o 
  -2   6   1      974.95     1036.03     24.07 o 
  -1   6   1      519.13      540.98     11.12 o 
   0   6   1      261.04      272.10      7.81 o 
   1   6   1      490.16      530.66     14.22 o 
   2   6   1       75.23       74.91      6.94 o 
   3   6   1      868.68      865.57     19.40 o 
   4   6   1      317.07      326.99     13.19 o 
   5   6   1      327.59      310.62     16.12 o 
   6   6   1      116.76      116.33      8.51 o 
   7   6   1       38.08       37.41      4.92 o 
   8   6   1       92.36       62.08     31.52 o 
   9   6   1       46.23       64.27     18.22 o 
  -9   7   1       29.49       27.36     12.50 o 
  -8   7   1       73.27       30.05     20.71 o 
  -7   7   1      261.99      303.97     51.86 o 
  -6   7   1      297.34      308.43     50.40 o 
  -5   7   1      311.34      347.47     29.77 o 
  -4   7   1       23.85       24.77      4.53 o 
  -3   7   1        4.07        9.78      4.12 o 
  -2   7   1      126.22      135.16      8.93 o 
  -1   7   1      730.54      767.43     14.11 o 
   0   7   1     1176.74     1190.22     13.65 o 
   1   7   1     1476.89     1487.31     22.86 o 
   2   7   1      102.15      101.98      6.77 o 
   3   7   1      118.39      128.96      7.48 o 
   4   7   1      361.18      353.41     13.86 o 
   5   7   1      313.86      311.69     13.41 o 
   6   7   1       62.81       65.30      7.67 o 
   7   7   1       26.69       22.53      5.08 o 
   8   7   1       37.23       27.49     11.64 o 
   9   7   1       64.51       85.86     29.92 o 
  -9   8   1       17.51        4.53     24.07 o 
  -8   8   1       14.89       18.34     17.46 o 
  -7   8   1        8.95       17.80      8.97 o 
  -6   8   1      144.73      151.51     17.76 o 
  -5   8   1      144.30      145.99     14.78 o 
  -4   8   1       36.69       27.32      9.60 o 
  -3   8   1       57.05       55.36      5.96 o 
  -2   8   1      300.92      286.29      9.03 o 
  -1   8   1      301.99      318.99      7.74 o 
   0   8   1      253.47      263.10      6.84 o 
   1   8   1       75.32       77.77      4.99 o 
   2   8   1       27.15       29.66      4.26 o 
   3   8   1      575.21      599.37     18.30 o 
   4   8   1       63.36       65.60      6.78 o 
   5   8   1      218.22      229.64     14.36 o 
   6   8   1      309.87      326.01     19.45 o 
   7   8   1      193.20      220.40     26.13 o 
   8   8   1        1.44       -7.45      8.46 o 
  -8   9   1      149.55      118.23     21.74 o 
  -7   9   1       31.08       35.59      7.36 o 
  -6   9   1        9.85        5.63     16.50 o 
  -5   9   1      115.64      105.19     14.02 o 
  -4   9   1        6.64        7.42      5.06 o 
  -3   9   1      134.95      116.33     11.38 o 
  -2   9   1       15.98       18.71      3.11 o 
  -1   9   1       13.12       13.55      2.49 o 
   0   9   1      215.80      218.02      6.07 o 
   1   9   1      229.59      225.30      7.76 o 
   2   9   1       60.59       60.31      5.73 o 
   3   9   1      125.60      106.50     15.98 o 
   4   9   1      226.79      251.74     15.22 o 
   5   9   1       51.10       46.13      9.74 o 
   6   9   1       19.59       37.57     17.16 o 
   7   9   1        1.45        4.62      7.92 o 
   8   9   1       11.43      -10.25     12.86 o 
  -8  10   1       12.47       26.90     12.06 o 
  -7  10   1       21.94       15.25     34.56 o 
  -6  10   1      145.43      147.33     17.98 o 
  -5  10   1        7.23       -0.68      8.14 o 
  -4  10   1       12.02       10.27     11.72 o 
  -3  10   1      145.86      143.11      8.68 o 
  -2  10   1      193.59      183.31     11.47 o 
  -1  10   1       19.12       16.99      3.30 o 
   0  10   1      143.85      144.94      7.51 o 
   1  10   1        4.64        1.86      5.70 o 
   2  10   1       29.82       28.40      5.30 o 
   3  10   1      151.28      142.10     20.09 o 
   4  10   1       82.52       76.38     10.83 o 
   5  10   1       26.49       13.77      7.44 o 
   6  10   1       87.64       73.68     15.61 o 
   7  10   1       49.91       45.28     14.53 o 
  -7  11   1        4.88       -0.96     30.05 o 
  -6  11   1       11.89       19.74     21.57 o 
  -5  11   1       12.56       25.35      9.18 o 
  -4  11   1        9.39        8.38      6.02 o 
  -3  11   1      139.50      120.66     24.14 o 
  -2  11   1      103.19      101.72     10.80 o 
  -1  11   1       34.67       34.57      8.68 o 
   0  11   1      177.08      183.62     10.23 o 
   1  11   1      471.21      456.42     18.27 o 
   2  11   1       15.49       22.75      8.92 o 
   3  11   1       69.75       68.34     11.20 o 
   4  11   1      161.64      165.48     19.25 o 
   5  11   1       60.63       78.77     20.58 o 
   6  11   1       16.32       44.60     32.26 o 
  -6  12   1       80.20       81.23     27.43 o 
  -5  12   1      110.23       90.07     12.58 o 
  -4  12   1        7.90        4.93      7.23 o 
  -3  12   1      140.76      163.26     16.97 o 
  -2  12   1       40.07       39.81     10.22 o 
  -1  12   1       36.73       30.16      6.78 o 
   0  12   1       21.34       23.73      7.70 o 
   1  12   1       41.25       61.41      9.73 o 
   2  12   1        0.72        3.69      7.41 o 
   3  12   1      102.34      122.51     11.83 o 
   4  12   1       13.94       16.27      7.90 o 
   5  12   1       13.45       11.34     13.74 o 
  -5  13   1       34.31       36.54     12.81 o 
  -4  13   1        1.00        6.89     18.82 o 
  -3  13   1      114.01      130.02     34.15 o 
  -2  13   1       28.70       29.01      9.35 o 
  -1  13   1       10.18        6.72     15.22 o 
   0  13   1       50.64       53.91      8.55 o 
   1  13   1      128.99      162.37     14.92 o 
   2  13   1        2.69        6.80      4.47 o 
   3  13   1       57.60       56.41      8.63 o 
   4  13   1       25.21       38.92     23.60 o 
  -3  14   1       20.05       24.35     18.42 o 
  -2  14   1       42.31       13.64     16.12 o 
  -1  14   1        3.79        5.89     21.57 o 
   0  14   1        9.62        5.78     20.67 o 
   1  14   1        6.74       29.03     22.53 o 
   2  14   1        2.16        9.37      6.25 o 
   3  14   1       24.52       29.32     12.67 o 
  -3 -14   2       47.20       38.17     15.28 o 
  -2 -14   2       31.02       16.40     40.74 o 
  -1 -14   2       24.60      -22.15     49.53 o 
   0 -14   2       38.39       31.66     12.23 o 
   1 -14   2       70.55       93.84     20.64 o 
   2 -14   2       70.51       62.63     13.27 o 
  -5 -13   2      197.96      204.25     16.65 o 
  -4 -13   2       92.72       75.55     10.87 o 
  -3 -13   2       39.54       44.20     10.15 o 
  -2 -13   2       54.82       56.00     26.91 o 
  -1 -13   2       27.05       14.40     35.90 o 
   0 -13   2       29.70        4.33     12.76 o 
   1 -13   2        6.46       19.50      9.51 o 
   2 -13   2       25.64       38.93     10.00 o 
   3 -13   2       52.23       61.15     14.20 o 
   4 -13   2       76.63       82.05     13.55 o 
  -6 -12   2       55.76       51.32      8.91 o 
  -5 -12   2       21.73       25.44      6.85 o 
  -4 -12   2       69.41       71.04      9.37 o 
  -3 -12   2       14.61       11.86      4.67 o 
  -2 -12   2      204.84      201.25     40.54 o 
  -1 -12   2       50.11       28.77     12.62 o 
   0 -12   2       16.36        2.41      5.80 o 
   1 -12   2       68.39       70.48     11.70 o 
   2 -12   2       74.28       73.58     12.21 o 
   3 -12   2       10.51       11.15      6.15 o 
   4 -12   2       24.62       21.29      8.65 o 
   5 -12   2        7.99        5.77      9.39 o 
  -7 -11   2        3.01       11.82      6.06 o 
  -6 -11   2       39.95       29.93      7.10 o 
  -5 -11   2      111.04      107.61     10.91 o 
  -4 -11   2       60.94       50.08      7.40 o 
  -3 -11   2       19.48       20.03      5.92 o 
  -2 -11   2      231.08      232.32     18.16 o 
  -1 -11   2      157.71      165.57     16.39 o 
   0 -11   2      363.42      354.85     23.01 o 
   1 -11   2      112.63      109.89     17.09 o 
   2 -11   2      198.44      184.16     15.48 o 
   3 -11   2       98.84      105.67     14.04 o 
   4 -11   2       76.48       94.55     13.82 o 
   5 -11   2        5.28       18.93      8.87 o 
   6 -11   2       30.04       30.42     13.59 o 
  -8 -10   2       24.21       34.64      7.50 o 
  -7 -10   2       21.39       17.13      6.29 o 
  -6 -10   2        6.29       10.93      5.25 o 
  -5 -10   2       17.75       14.67      4.84 o 
  -4 -10   2       39.51       16.29      4.61 o 
  -3 -10   2       69.75       72.58      8.26 o 
  -2 -10   2       84.41       92.37     10.94 o 
  -1 -10   2       88.49       82.72     11.55 o 
   0 -10   2      231.13      226.76     16.76 o 
   1 -10   2      465.53      474.27     16.51 o 
   2 -10   2      592.53      581.10     31.89 o 
   3 -10   2      226.95      211.44     14.05 o 
   4 -10   2       55.88       52.76     12.13 o 
   5 -10   2       61.69       47.36     23.21 o 
   6 -10   2       16.34       25.49      8.32 o 
   7 -10   2        8.55       -1.13     18.24 o 
  -8  -9   2       67.10       78.08     16.94 o 
  -7  -9   2        3.83       -0.98      5.72 o 
  -6  -9   2       94.11       94.21      6.63 o 
  -5  -9   2      173.12      183.45      8.33 o 
  -4  -9   2      106.50      100.30      6.16 o 
  -3  -9   2      101.49      100.61      6.06 o 
  -2  -9   2      251.05      251.33      9.96 o 
  -1  -9   2        9.65        3.46      6.44 o 
   0  -9   2      258.28      236.76     13.66 o 
   1  -9   2      388.10      392.85     14.02 o 
   2  -9   2      194.62      188.54     11.91 o 
   3  -9   2      224.27      217.43     16.22 o 
   4  -9   2      239.98      219.79     16.87 o 
   5  -9   2       39.41       39.75     10.57 o 
   6  -9   2        6.63        5.55      5.93 o 
   7  -9   2      111.08      117.21     14.37 o 
  -9  -8   2        4.64        6.39      7.25 o 
  -8  -8   2       71.73      100.18     20.82 o 
  -7  -8   2      143.27      142.22     11.73 o 
  -6  -8   2       64.37       69.87      5.98 o 
  -5  -8   2       51.44       53.07      5.51 o 
  -4  -8   2      121.85      113.83      7.84 o 
  -3  -8   2      131.08      134.66      9.16 o 
  -2  -8   2      835.12      828.40     16.12 o 
  -1  -8   2       28.25       26.76      7.15 o 
   0  -8   2       22.02       24.93      8.67 o 
   1  -8   2      248.62      247.32     10.60 o 
   2  -8   2       29.24       32.67      6.70 o 
   3  -8   2      147.51      147.10     12.28 o 
   4  -8   2       40.30       54.13      8.72 o 
   5  -8   2      116.70      108.96      6.39 o 
   6  -8   2       26.88       34.80      8.30 o 
   7  -8   2       46.60       66.58     15.83 o 
   8  -8   2       53.81       40.56     17.20 o 
  -9  -7   2       16.73       31.68     14.57 o 
  -8  -7   2        8.59       -5.06      6.34 o 
  -7  -7   2       55.49       58.08     10.20 o 
  -6  -7   2       72.95       68.26      7.06 o 
  -5  -7   2      367.76      384.68     12.39 o 
  -4  -7   2      122.72      125.41      7.15 o 
  -3  -7   2      124.36      134.92      7.08 o 
  -2  -7   2      331.53      327.52     14.38 o 
  -1  -7   2      324.42      315.61     15.05 o 
   0  -7   2      468.61      461.33     11.27 o 
   1  -7   2       42.92       47.14      5.31 o 
   2  -7   2      143.36      147.88     11.76 o 
   3  -7   2      178.94      174.40     15.30 o 
   4  -7   2      227.52      216.34      8.81 o 
   5  -7   2       30.80       34.43      4.35 o 
   6  -7   2      138.01      128.96      9.25 o 
   7  -7   2      104.81      117.09     10.67 o 
   8  -7   2       19.74        8.22     13.92 o 
 -10  -6   2       15.29       16.20      9.89 o 
  -9  -6   2       53.90       46.63     11.79 o 
  -8  -6   2      107.54       99.59     11.06 o 
  -7  -6   2      123.28      130.49     15.56 o 
  -6  -6   2       54.13       56.07      5.99 o 
  -5  -6   2       35.94       35.68      4.35 o 
  -4  -6   2      305.83      288.44      9.06 o 
  -3  -6   2      487.80      477.33     10.86 o 
  -2  -6   2       93.75       83.91      4.89 o 
  -1  -6   2      124.00      113.94      8.06 o 
   0  -6   2       42.43       45.23      3.64 o 
   1  -6   2     2539.96     2655.69     43.50 o 
   2  -6   2       47.05       52.29      8.95 o 
   3  -6   2       23.41       26.76      5.80 o 
   4  -6   2      136.30      122.54     11.54 o 
   5  -6   2      278.34      283.09     15.40 o 
   6  -6   2       75.78       78.35      7.83 o 
   7  -6   2       60.44       47.84     13.03 o 
   8  -6   2      126.83      112.45     14.56 o 
   9  -6   2        9.05       -2.37      8.90 o 
 -10  -5   2       30.47       16.24     13.05 o 
  -9  -5   2       47.98       40.34     20.40 o 
  -8  -5   2       90.88      112.16     11.98 o 
  -7  -5   2       53.66       60.10     15.40 o 
  -6  -5   2        9.54        8.82      8.55 o 
  -5  -5   2      399.67      389.12     24.20 o 
  -4  -5   2      254.14      281.42     11.91 o 
  -3  -5   2       40.90       37.84      3.51 o 
  -2  -5   2      383.85      377.49      9.29 o 
  -1  -5   2        5.08        7.58      2.42 o 
   0  -5   2      260.68      278.91      8.87 o 
   1  -5   2       59.35       57.95      4.82 o 
   2  -5   2       17.89       19.69      2.43 o 
   3  -5   2      337.34      348.10     11.02 o 
   4  -5   2      537.39      556.85     15.56 o 
   5  -5   2       41.65       39.32     10.50 o 
   6  -5   2      106.52      105.17      9.31 o 
   7  -5   2       42.57       42.69      7.18 o 
   8  -5   2      118.42      117.89     14.99 o 
   9  -5   2       27.40       37.55     11.36 o 
 -10  -4   2       73.06       70.03     14.21 o 
  -9  -4   2       94.07       88.84     15.32 o 
  -8  -4   2      200.99      187.54     23.99 o 
  -7  -4   2       48.72       52.02     13.78 o 
  -6  -4   2        6.04        9.68      5.41 o 
  -5  -4   2      260.18      267.16     14.12 o 
  -4  -4   2       16.81       18.75      5.75 o 
  -3  -4   2       78.33       78.83      4.49 o 
  -2  -4   2      300.79      278.10      7.31 o 
  -1  -4   2      218.02      211.95      7.26 o 
   0  -4   2      121.27      134.85      5.80 o 
   1  -4   2     1473.88     1460.44     16.12 o 
   2  -4   2     1219.20     1241.68     17.10 o 
   3  -4   2      329.90      353.56     11.26 o 
   4  -4   2       75.13       83.80      7.00 o 
   5  -4   2      353.24      323.84     15.85 o 
   6  -4   2      579.53      596.87     25.61 o 
   7  -4   2      171.07      171.95     13.11 o 
   8  -4   2        1.42       -4.02      4.88 o 
   9  -4   2       25.38       23.41      7.15 o 
 -10  -3   2       58.77       37.44     18.98 o 
  -9  -3   2       85.68       91.21     14.02 o 
  -8  -3   2       41.20       36.21      8.74 o 
  -7  -3   2       16.68       17.85     11.08 o 
  -6  -3   2       69.23       64.36     11.71 o 
  -5  -3   2     1508.25     1556.91     44.30 o 
  -4  -3   2     1058.58     1064.45     33.92 o 
  -3  -3   2      365.12      363.16      9.62 o 
  -2  -3   2      117.09      126.54      4.50 o 
  -1  -3   2     1564.19     1550.74     17.35 o 
   0  -3   2     1730.96     1688.36     17.72 o 
   1  -3   2      434.42      446.32      9.28 o 
   2  -3   2      492.40      513.36     16.87 o 
   3  -3   2     2237.34     2340.51     32.88 o 
   4  -3   2      918.44      913.78     22.47 o 
   5  -3   2      108.97      111.91     10.58 o 
   6  -3   2       58.03       55.79      8.73 o 
   7  -3   2      347.32      352.24     26.15 o 
   8  -3   2        9.89       13.14      9.11 o 
   9  -3   2       18.19       18.44      7.93 o 
 -10  -2   2       15.88       15.56     17.44 o 
  -9  -2   2        6.37        0.31      9.28 o 
  -8  -2   2       92.50       76.46     12.27 o 
  -7  -2   2      234.25      259.50     19.60 o 
  -6  -2   2      151.11      166.25     14.61 o 
  -5  -2   2       50.75       48.07      7.71 o 
  -4  -2   2      179.99      178.35     13.21 o 
  -3  -2   2     1482.24     1505.07     34.00 o 
  -2  -2   2    14913.05    14568.72     80.78 o 
  -1  -2   2      150.58      147.34      5.59 o 
   0  -2   2     1739.45     1659.79     17.04 o 
   1  -2   2      877.52      838.79     13.12 o 
   2  -2   2      347.36      344.07     29.06 o 
   3  -2   2      903.68      979.47     27.67 o 
   4  -2   2     1133.83     1116.43     35.86 o 
   5  -2   2       55.71       50.65      9.80 o 
   6  -2   2       58.42       54.68     10.65 o 
   7  -2   2      166.56      172.28     13.59 o 
   8  -2   2       34.59       37.35      9.96 o 
   9  -2   2       38.08       48.51     18.87 o 
 -11  -1   2       26.50       38.68     11.91 o 
 -10  -1   2       54.31       67.82     22.27 o 
  -9  -1   2        1.72       12.75     15.01 o 
  -8  -1   2      300.43      324.54     23.21 o 
  -7  -1   2      125.39      127.37     12.32 o 
  -6  -1   2      338.14      340.65     20.15 o 
  -5  -1   2      373.47      381.35     19.18 o 
  -4  -1   2      155.07      141.00     11.33 o 
  -3  -1   2      776.08      763.61     47.83 o 
  -2  -1   2    38389.54    38933.88   1199.94 o 
  -1  -1   2      135.88      154.80      7.68 o 
   0  -1   2     1660.93     1648.60     28.59 o 
   1  -1   2      307.45      282.05     18.67 o 
   2  -1   2      902.97      907.98     26.46 o 
   3  -1   2      249.36      246.59      9.34 o 
   4  -1   2      412.28      403.91     17.69 o 
   5  -1   2       50.73       41.56      8.55 o 
   6  -1   2      350.36      359.19     15.23 o 
   7  -1   2      408.73      411.81     17.01 o 
   8  -1   2      117.51      115.39     14.46 o 
   9  -1   2       18.17       18.98      4.81 o 
  10  -1   2        7.85       11.16     11.71 o 
 -11   0   2      106.94      117.26     17.88 o 
 -10   0   2       10.17       26.90     27.74 o 
  -9   0   2       29.46       33.08     15.81 o 
  -8   0   2        1.80       -5.65     12.17 o 
  -7   0   2      224.02      224.49     16.46 o 
  -6   0   2        2.94       10.96      8.05 o 
  -5   0   2       22.64       37.47     15.60 o 
  -4   0   2       82.34      101.41     21.23 o 
  -3   0   2       21.37        6.99      8.98 o 
  -2   0   2     4060.51     4099.75    117.50 o 
  -1   0   2      333.60      321.07      7.09 o 
   0   0   2     2879.22     2773.23     78.43 o 
   1   0   2      424.14      473.37     19.06 o 
   2   0   2     1878.36     1832.04     18.21 o 
   3   0   2     1808.26     1868.25     23.00 o 
   4   0   2     1006.86     1122.50     23.79 o 
   5   0   2      308.92      285.18     10.36 o 
   6   0   2       53.23       47.84      5.88 o 
   7   0   2      367.19      359.23     33.33 o 
   8   0   2      397.92      413.79     15.57 o 
   9   0   2       15.37        4.72      9.52 o 
  10   0   2       29.44       55.52     71.88 o 
 -11   1   2       26.50       33.08     15.89 o 
 -10   1   2       55.28       72.20     12.22 o 
  -9   1   2        1.57       -2.25      7.55 o 
  -8   1   2      296.62      319.56     29.41 o 
  -7   1   2      127.11      132.40     22.93 o 
  -6   1   2      340.68      364.80     43.15 o 
  -5   1   2      349.36      359.64     43.83 o 
  -4   1   2      153.69      143.16     25.33 o 
  -3   1   2      776.91      742.87     47.64 o 
  -2   1   2    38249.54    37800.05    237.88 o 
  -1   1   2      126.13      144.87      6.07 o 
   0   1   2     1634.84     1652.42     31.36 o 
   1   1   2      310.17      285.11     15.14 o 
   2   1   2      897.44      897.21     14.59 o 
   3   1   2      247.96      237.10     15.89 o 
   4   1   2      432.84      422.32     16.89 o 
   5   1   2       49.16       43.26      7.88 o 
   6   1   2      349.61      332.15     11.37 o 
   7   1   2      415.59      410.69     23.30 o 
   8   1   2      114.70      101.72     16.02 o 
   9   1   2       17.36        5.66     10.05 o 
  10   1   2        7.83        4.26     25.15 o 
 -10   2   2       15.67       11.72      6.74 o 
  -9   2   2        6.21        0.29      7.49 o 
  -8   2   2       98.91       85.42     23.21 o 
  -7   2   2      232.60      239.00     38.11 o 
  -6   2   2      151.44      162.59     29.38 o 
  -5   2   2       51.88       30.79     11.84 o 
  -4   2   2      182.87      152.74     21.88 o 
  -3   2   2     1469.34     1469.02     57.36 o 
  -2   2   2    14913.60    14881.10     79.54 o 
  -1   2   2      149.83      150.35      4.11 o 
   0   2   2     1748.75     1695.20     32.77 o 
   1   2   2      865.20      839.67     10.95 o 
   2   2   2      356.33      354.75     10.01 o 
   3   2   2      908.23      970.88     21.35 o 
   4   2   2     1148.99     1212.55     31.60 o 
   5   2   2       53.12       46.88      6.70 o 
   6   2   2       56.26       43.06      9.62 o 
   7   2   2      169.31      173.24     17.43 o 
   8   2   2       34.87       45.74     20.03 o 
   9   2   2       38.30       65.47     30.15 o 
 -10   3   2       56.68       53.46     13.59 o 
  -9   3   2       86.27      110.97     28.71 o 
  -8   3   2       43.52       52.32     14.86 o 
  -7   3   2       17.16       13.55     16.92 o 
  -6   3   2       69.52       75.61     19.81 o 
  -5   3   2     1526.35     1592.75     80.24 o 
  -4   3   2     1072.09     1090.42     58.43 o 
  -3   3   2      364.91      379.23     16.58 o 
  -2   3   2      115.01      120.71      6.66 o 
  -1   3   2     1544.08     1558.73     15.55 o 
   0   3   2     1715.39     1720.74     18.77 o 
   1   3   2      439.48      442.86      8.45 o 
   2   3   2      501.37      519.59      9.09 o 
   3   3   2     2259.95     2265.78     42.94 o 
   4   3   2      893.67      890.36     22.96 o 
   5   3   2      111.32      115.74      9.42 o 
   6   3   2       58.12       64.14     14.44 o 
   7   3   2      343.42      392.33     31.94 o 
   8   3   2        8.96        1.96      7.96 o 
   9   3   2       17.12        7.91     14.84 o 
 -10   4   2       73.24       78.28     31.46 o 
  -9   4   2       94.52       69.40     60.49 o 
  -8   4   2      203.08      203.45     43.10 o 
  -7   4   2       48.72       10.87     21.34 o 
  -6   4   2        6.79       12.68     14.79 o 
  -5   4   2      262.15      248.79     17.05 o 
  -4   4   2       17.25       22.83      6.90 o 
  -3   4   2       72.04       90.73      9.01 o 
  -2   4   2      313.32      296.06      8.79 o 
  -1   4   2      216.16      217.28      6.40 o 
   0   4   2      125.94      134.00      6.88 o 
   1   4   2     1497.01     1538.61     17.93 o 
   2   4   2     1226.87     1265.30     16.53 o 
   3   4   2      333.26      341.69      9.57 o 
   4   4   2       78.45       86.82      5.07 o 
   5   4   2      352.16      342.72     19.00 o 
   6   4   2      579.00      568.60     22.60 o 
   7   4   2      168.11      167.54     20.85 o 
   8   4   2        1.28       10.64     23.94 o 
   9   4   2       24.61       10.44     11.63 o 
 -10   5   2       31.48       34.92     23.18 o 
  -9   5   2       46.41       67.47     45.08 o 
  -8   5   2       91.17       58.87     20.46 o 
  -7   5   2       54.36       44.92     17.11 o 
  -6   5   2        9.34       11.07     11.89 o 
  -5   5   2      395.14      400.24     17.40 o 
  -4   5   2      248.41      273.94     13.85 o 
  -3   5   2       41.12       43.62      7.72 o 
  -2   5   2      377.70      374.81     10.61 o 
  -1   5   2        3.48        4.58      1.90 o 
   0   5   2      259.31      287.93      7.13 o 
   1   5   2       62.15       76.24      4.22 o 
   2   5   2       16.72       19.36      2.75 o 
   3   5   2      335.45      377.51     11.53 o 
   4   5   2      544.26      547.19     15.95 o 
   5   5   2       42.13       43.79      6.11 o 
   6   5   2      106.47      102.80      9.33 o 
   7   5   2       40.16       42.65      8.71 o 
   8   5   2      118.65      112.75     21.75 o 
   9   5   2       28.74       18.66     16.72 o 
 -10   6   2       15.47      -30.45     67.70 o 
  -9   6   2       53.53       -9.33     30.60 o 
  -8   6   2      107.19      132.52     38.05 o 
  -7   6   2      125.32       93.81     34.27 o 
  -6   6   2       55.83       59.35      7.93 o 
  -5   6   2       36.37       42.53      7.24 o 
  -4   6   2      300.50      291.11     17.10 o 
  -3   6   2      483.95      503.20     14.58 o 
  -2   6   2       90.09       82.31      5.61 o 
  -1   6   2      124.94      144.45      5.97 o 
   0   6   2       45.10       41.28      3.39 o 
   1   6   2     2519.14     2529.58     43.35 o 
   2   6   2       46.99       41.63      4.83 o 
   3   6   2       22.78       27.54      4.10 o 
   4   6   2      134.07      139.09      7.89 o 
   5   6   2      279.71      296.25     23.62 o 
   6   6   2       71.74       67.27     12.22 o 
   7   6   2       60.35       54.02      6.13 o 
   8   6   2      127.14      126.58     89.48 o 
   9   6   2        9.21        6.02     47.19 o 
  -9   7   2       17.06       39.40     30.15 o 
  -8   7   2        8.60        9.14     23.16 o 
  -7   7   2       55.24       59.42     26.69 o 
  -6   7   2       75.31       91.23     24.61 o 
  -5   7   2      365.01      416.14     19.97 o 
  -4   7   2      120.97      138.70     11.57 o 
  -3   7   2      124.53      134.45      5.66 o 
  -2   7   2      331.90      326.85      9.37 o 
  -1   7   2      326.19      315.40      8.29 o 
   0   7   2      473.59      470.81      9.46 o 
   1   7   2       44.37       53.54      4.62 o 
   2   7   2      146.92      154.27      7.78 o 
   3   7   2      178.14      175.42      9.46 o 
   4   7   2      226.59      213.21     10.51 o 
   5   7   2       31.44       33.62     10.05 o 
   6   7   2      138.29      145.69     12.78 o 
   7   7   2      108.05       89.72     42.34 o 
   8   7   2       18.39       12.68     11.76 o 
  -9   8   2        4.57       -4.64     34.73 o 
  -8   8   2       70.49       67.37     28.32 o 
  -7   8   2      140.34      127.16     35.42 o 
  -6   8   2       63.09       57.12     17.15 o 
  -5   8   2       50.61       43.81     13.10 o 
  -4   8   2      124.46      134.86     14.78 o 
  -3   8   2      127.26      126.53      6.73 o 
  -2   8   2      839.05      834.95     15.32 o 
  -1   8   2       28.79       29.71      4.03 o 
   0   8   2       20.33       21.78      2.38 o 
   1   8   2      255.87      277.72      9.21 o 
   2   8   2       30.45       29.12      3.57 o 
   3   8   2      149.92      151.49      8.67 o 
   4   8   2       42.44       38.45      5.88 o 
   5   8   2      113.22      109.70     11.09 o 
   6   8   2       26.26       20.26     11.22 o 
   7   8   2       44.90       57.31     14.13 o 
   8   8   2       53.20       52.59     13.79 o 
  -8   9   2       66.62      117.80     52.04 o 
  -7   9   2        3.63       13.71     24.39 o 
  -6   9   2       92.95      126.75     27.58 o 
  -5   9   2      177.61      184.83     26.59 o 
  -4   9   2      103.26      103.34      6.91 o 
  -3   9   2      101.43      101.34      9.87 o 
  -2   9   2      252.98      245.62      8.56 o 
  -1   9   2       10.35        7.59      2.11 o 
   0   9   2      262.57      269.73      7.24 o 
   1   9   2      389.18      382.95     12.24 o 
   2   9   2      197.63      207.07     15.57 o 
   3   9   2      226.51      249.97     18.65 o 
   4   9   2      233.63      230.82     14.63 o 
   5   9   2       40.15       43.81      9.07 o 
   6   9   2        6.56        1.87     13.80 o 
   7   9   2      109.70      128.98     23.84 o 
  -8  10   2       25.61       53.48     28.12 o 
  -7  10   2       20.72       46.55     38.89 o 
  -6  10   2        6.73        2.93     18.91 o 
  -5  10   2       18.03       17.94      9.23 o 
  -4  10   2       38.47       15.57     11.11 o 
  -3  10   2       68.02       74.21     10.08 o 
  -2  10   2       84.28       74.77     10.24 o 
  -1  10   2       88.62       90.03      8.78 o 
   0  10   2      234.82      242.02      6.93 o 
   1  10   2      463.06      463.69     16.03 o 
   2  10   2      595.15      588.69     23.01 o 
   3  10   2      227.52      233.52     15.24 o 
   4  10   2       54.61       60.77      7.86 o 
   5  10   2       62.62       62.17     12.29 o 
   6  10   2       16.96       -1.95     22.56 o 
   7  10   2        9.10        9.43     21.95 o 
  -7  11   2        3.00      -15.65     30.52 o 
  -6  11   2       41.01       70.51     44.65 o 
  -5  11   2      115.69       95.89     16.47 o 
  -4  11   2       63.32       74.53     17.39 o 
  -3  11   2       19.53       23.75     12.74 o 
  -2  11   2      225.21      257.88     17.06 o 
  -1  11   2      159.38      166.07     14.29 o 
   0  11   2      358.38      341.06     10.17 o 
   1  11   2      110.19      102.51      8.98 o 
   2  11   2      197.97      213.75     14.58 o 
   3  11   2       98.05      118.41     14.82 o 
   4  11   2       80.49       98.63     13.83 o 
   5  11   2        5.44       11.38     16.07 o 
   6  11   2       29.82       33.39     13.79 o 
  -6  12   2       56.65       56.08     15.19 o 
  -5  12   2       21.48       12.24     19.42 o 
  -4  12   2       69.59       50.13     13.04 o 
  -3  12   2       15.90       13.42     10.89 o 
  -2  12   2      205.90      216.18     15.93 o 
  -1  12   2       49.59       44.60      5.15 o 
   0  12   2       15.61       10.53      2.66 o 
   1  12   2       65.53       68.02     13.94 o 
   2  12   2       71.09       62.93     10.25 o 
   3  12   2       10.30        7.02      7.20 o 
   4  12   2       24.65       13.39      7.24 o 
   5  12   2        7.32       12.01     28.53 o 
  -5  13   2      197.86      234.04     38.87 o 
  -4  13   2       93.36       70.93     13.76 o 
  -3  13   2       39.40       38.97     16.68 o 
  -2  13   2       56.33       56.40      7.83 o 
  -1  13   2       25.14       26.54     10.66 o 
   0  13   2       29.65       30.42     13.30 o 
   1  13   2        6.71       12.10     16.50 o 
   2  13   2       25.54       26.00      6.30 o 
   3  13   2       52.16       63.84     11.17 o 
   4  13   2       74.34       84.20     14.84 o 
  -3  14   2       47.51       70.32     39.92 o 
  -2  14   2       31.78       16.03     25.23 o 
  -1  14   2       24.52        0.96     14.96 o 
   0  14   2       39.16       18.88     19.38 o 
   1  14   2       70.96       76.99     14.33 o 
   2  14   2       72.21      101.53     11.43 o 
  -3 -14   3        3.65        4.81     11.06 o 
  -2 -14   3        9.38        3.52     20.75 o 
  -1 -14   3       63.60       80.78     13.22 o 
   0 -14   3        0.08       17.92     11.78 o 
   1 -14   3       21.82       28.81      9.90 o 
  -5 -13   3        5.53       12.22      8.77 o 
  -4 -13   3        3.60        8.50     10.56 o 
  -3 -13   3        4.01       11.76     13.79 o 
  -2 -13   3       86.88      108.48     25.33 o 
  -1 -13   3       15.23       17.95      6.83 o 
   0 -13   3        6.03        8.89     15.43 o 
   1 -13   3        7.01        4.83      8.84 o 
   2 -13   3       56.97       56.42     12.34 o 
   3 -13   3        2.55       -6.82      6.82 o 
  -6 -12   3        1.76       -5.85      5.85 o 
  -5 -12   3       69.87       64.06      8.86 o 
  -4 -12   3      116.09      116.28     11.93 o 
  -3 -12   3        7.65       -3.98      9.66 o 
  -2 -12   3        9.29       -0.50      9.62 o 
  -1 -12   3       84.56       74.77     12.66 o 
   0 -12   3       23.02       38.14      9.10 o 
   1 -12   3       12.53       21.76     23.85 o 
   2 -12   3        0.75        5.75      7.31 o 
   3 -12   3        2.91        8.61      7.47 o 
   4 -12   3      140.64      138.79     29.62 o 
  -7 -11   3       22.44       17.79      5.00 o 
  -6 -11   3        8.00        0.91      6.26 o 
  -5 -11   3       18.45       16.50      7.12 o 
  -4 -11   3       19.49       18.46      8.77 o 
  -3 -11   3       22.01       26.88     11.50 o 
  -2 -11   3       20.83       33.20     11.16 o 
  -1 -11   3       58.47       72.80     11.43 o 
   0 -11   3       10.06       12.30      4.82 o 
   1 -11   3      128.87      132.98      9.42 o 
   2 -11   3       54.73       61.03      8.42 o 
   3 -11   3       11.35        2.69      8.83 o 
   4 -11   3       40.10       36.57     14.29 o 
   5 -11   3       94.94      113.92     15.72 o 
  -8 -10   3        5.34        1.31      4.74 o 
  -7 -10   3       33.84       37.42     12.33 o 
  -6 -10   3        0.54        3.02      4.54 o 
  -5 -10   3       79.04       87.10     15.62 o 
  -4 -10   3      171.94      167.02      8.80 o 
  -3 -10   3       42.71       45.59      4.87 o 
  -2 -10   3       73.72       76.05      7.35 o 
  -1 -10   3      403.53      420.44     24.14 o 
   0 -10   3       31.04       29.86      5.29 o 
   1 -10   3      511.75      505.61     16.83 o 
   2 -10   3      147.82      146.55     11.43 o 
   3 -10   3       96.78       97.01     12.55 o 
   4 -10   3       66.97       69.52     11.09 o 
   5 -10   3       72.50       72.81     12.13 o 
   6 -10   3       25.14       36.57      9.71 o 
  -8  -9   3       18.38       28.22      7.10 o 
  -7  -9   3       27.74       35.72      7.19 o 
  -6  -9   3       29.12       32.40      4.58 o 
  -5  -9   3       65.64       64.31      8.31 o 
  -4  -9   3       87.65       93.63      6.70 o 
  -3  -9   3      103.08       94.47      6.68 o 
  -2  -9   3      863.23      852.34     23.11 o 
  -1  -9   3      520.63      499.79     18.40 o 
   0  -9   3        4.44        4.50      4.09 o 
   1  -9   3      280.80      285.63     12.98 o 
   2  -9   3      205.41      195.99     16.29 o 
   3  -9   3      203.71      208.26     16.21 o 
   4  -9   3      113.79      102.03     16.88 o 
   5  -9   3       74.90       60.96     14.58 o 
   6  -9   3       15.37        4.31     24.22 o 
   7  -9   3       34.92       45.89     44.78 o 
  -9  -8   3        4.65        5.25      5.94 o 
  -8  -8   3      152.71      144.46     11.14 o 
  -7  -8   3       15.76       17.99      4.46 o 
  -6  -8   3       64.57       61.36      5.85 o 
  -5  -8   3       78.38       76.73      6.16 o 
  -4  -8   3      138.12      147.65     11.53 o 
  -3  -8   3       64.22       65.33      5.21 o 
  -2  -8   3       15.17       14.52      3.82 o 
  -1  -8   3      231.87      242.11     10.76 o 
   0  -8   3      409.80      412.27     11.56 o 
   1  -8   3      330.46      304.96     14.26 o 
   2  -8   3       58.40       45.02      5.70 o 
   3  -8   3      416.09      388.58     20.98 o 
   4  -8   3       26.22       22.81      4.93 o 
   5  -8   3       43.58       44.91      5.57 o 
   6  -8   3       10.04        8.37      3.30 o 
   7  -8   3       52.64       52.21     15.08 o 
  -9  -7   3       14.36        3.72      7.97 o 
  -8  -7   3      170.58      165.03     14.36 o 
  -7  -7   3      178.74      172.51      9.91 o 
  -6  -7   3       23.58       17.80      4.76 o 
  -5  -7   3       91.91       78.33      7.28 o 
  -4  -7   3       39.50       38.41      4.79 o 
  -3  -7   3      266.87      267.75     10.11 o 
  -2  -7   3      793.15      761.49     20.28 o 
  -1  -7   3      462.84      448.91     13.69 o 
   0  -7   3       75.99       79.89      6.02 o 
   1  -7   3       33.68       29.72      3.88 o 
   2  -7   3      622.22      607.76     18.02 o 
   3  -7   3      142.49      131.41      8.57 o 
   4  -7   3      306.34      303.82     22.10 o 
   5  -7   3      170.49      162.67     11.44 o 
   6  -7   3       32.86       44.20     11.03 o 
   7  -7   3      138.27      134.62     14.10 o 
   8  -7   3        3.50        2.11     24.24 o 
 -10  -6   3        8.95       22.34      8.92 o 
  -9  -6   3       69.29       66.46     10.93 o 
  -8  -6   3      116.78      124.25      9.86 o 
  -7  -6   3       47.51       45.81      6.30 o 
  -6  -6   3       40.08       38.98      5.05 o 
  -5  -6   3       24.48       18.93      4.82 o 
  -4  -6   3      495.08      482.02     13.38 o 
  -3  -6   3      293.13      288.65      9.86 o 
  -2  -6   3      676.76      664.36     15.70 o 
  -1  -6   3      650.55      633.82     11.15 o 
   0  -6   3       32.66       27.76      3.38 o 
   1  -6   3      326.92      297.14     10.27 o 
   2  -6   3      303.65      305.42      9.69 o 
   3  -6   3       76.57       70.12     12.58 o 
   4  -6   3      807.30      781.89     36.72 o 
   5  -6   3       80.38       80.16      8.51 o 
   6  -6   3       73.37       62.47      8.90 o 
   7  -6   3       44.07       47.40     18.56 o 
   8  -6   3       85.79       99.85     12.74 o 
 -10  -5   3       80.35       74.14     10.18 o 
  -9  -5   3       66.82       66.33     13.14 o 
  -8  -5   3        9.48        3.58      4.95 o 
  -7  -5   3      281.21      280.71     20.90 o 
  -6  -5   3       20.21       19.63      3.69 o 
  -5  -5   3       23.75       20.37      3.00 o 
  -4  -5   3      392.60      406.32     11.11 o 
  -3  -5   3      232.64      253.95      8.71 o 
  -2  -5   3      750.03      745.03     15.83 o 
  -1  -5   3      151.32      141.66      6.68 o 
   0  -5   3       88.88       95.94      5.71 o 
   1  -5   3     1018.72     1050.82     18.44 o 
   2  -5   3     1064.35     1071.78     16.77 o 
   3  -5   3       27.12       25.21      4.46 o 
   4  -5   3      169.20      181.14     11.58 o 
   5  -5   3        9.98       13.23      8.24 o 
   6  -5   3      262.78      275.82     20.72 o 
   7  -5   3       82.64       85.39     28.40 o 
   8  -5   3       37.93       38.57      9.94 o 
   9  -5   3       14.01       16.69     14.74 o 
 -10  -4   3       13.35        7.46     13.03 o 
  -9  -4   3       17.08       21.34      9.36 o 
  -8  -4   3       38.57       50.37     17.79 o 
  -7  -4   3       12.17       15.20     14.39 o 
  -6  -4   3       37.45       33.78      5.39 o 
  -5  -4   3      390.89      397.15     12.79 o 
  -4  -4   3     2452.03     2560.55     25.95 o 
  -3  -4   3      140.74      148.23      5.91 o 
  -2  -4   3      596.00      609.22     13.26 o 
  -1  -4   3      399.77      386.13      9.81 o 
   0  -4   3      103.99      101.09      5.81 o 
   1  -4   3     2829.45     2856.54     25.45 o 
   2  -4   3     1032.14     1100.32     18.43 o 
   3  -4   3      146.72      144.55     11.82 o 
   4  -4   3      543.55      522.00     24.57 o 
   5  -4   3      651.16      612.66     31.37 o 
   6  -4   3      417.26      408.27     25.96 o 
   7  -4   3      118.16      104.97     15.52 o 
   8  -4   3       13.56       21.93     11.20 o 
   9  -4   3        8.87       10.51     26.28 o 
 -10  -3   3       33.24       15.05     12.90 o 
  -9  -3   3       24.36       29.66     14.66 o 
  -8  -3   3      137.54      165.85     19.02 o 
  -7  -3   3       44.98       29.58     11.13 o 
  -6  -3   3       52.40       56.41     12.01 o 
  -5  -3   3      920.81      960.76     36.35 o 
  -4  -3   3      662.15      688.77     15.51 o 
  -3  -3   3       73.94       68.93      3.95 o 
  -2  -3   3      113.66      114.77      5.31 o 
  -1  -3   3      142.28      132.78      7.24 o 
   0  -3   3      278.86      288.29      8.86 o 
   1  -3   3      397.89      408.92     10.07 o 
   2  -3   3      967.49      968.66     16.69 o 
   3  -3   3      165.78      165.27     13.21 o 
   4  -3   3      130.68      132.45     12.78 o 
   5  -3   3      114.79       96.16     23.08 o 
   6  -3   3      127.88      118.85     21.08 o 
   7  -3   3      135.52      134.35     17.58 o 
   8  -3   3       13.65       16.24      9.01 o 
   9  -3   3        3.62       11.34     24.46 o 
 -11  -2   3        0.58       -5.62     11.45 o 
 -10  -2   3       14.81       52.81     15.18 o 
  -9  -2   3        6.48        9.88     15.73 o 
  -8  -2   3      264.81      263.81     23.05 o 
  -7  -2   3        2.68       -1.98      5.85 o 
  -6  -2   3       12.82       18.55      5.26 o 
  -5  -2   3      646.23      623.47     26.60 o 
  -4  -2   3     2067.88     2055.39     46.01 o 
  -3  -2   3      186.08      176.11      9.43 o 
  -2  -2   3      200.03      201.92      5.79 o 
  -1  -2   3      671.29      664.24     11.84 o 
   0  -2   3      278.29      275.34      8.38 o 
   1  -2   3      276.78      309.91     12.72 o 
   2  -2   3      325.12      351.32     17.52 o 
   3  -2   3       20.11       18.94     10.04 o 
   4  -2   3      739.10      701.91     50.37 o 
   5  -2   3      201.57      197.85     18.37 o 
   6  -2   3       72.37       77.70     15.22 o 
   7  -2   3      302.08      283.36     26.89 o 
   8  -2   3       68.76       69.90     44.62 o 
   9  -2   3       14.84       12.55     16.97 o 
 -11  -1   3       34.44      188.86     63.17 o 
 -10  -1   3       53.57       46.25     22.26 o 
  -9  -1   3       25.11       24.61      8.96 o 
  -8  -1   3        9.36        7.54      6.67 o 
  -7  -1   3      276.62      287.91     19.97 o 
  -6  -1   3       11.05        3.53      7.93 o 
  -5  -1   3       41.04       44.99     14.19 o 
  -4  -1   3     1159.22     1152.51     34.08 o 
  -3  -1   3      391.93      375.90     41.85 o 
  -2  -1   3     1652.67     1641.79     14.88 o 
  -1  -1   3      323.81      296.44      9.53 o 
   0  -1   3     1187.50     1168.78     29.48 o 
   1  -1   3      790.96      829.02     27.45 o 
   2  -1   3      551.20      529.17     23.83 o 
   3  -1   3      452.70      472.24     20.69 o 
   4  -1   3      122.25      107.87     10.29 o 
   5  -1   3      143.14      124.48     25.20 o 
   6  -1   3       77.26       84.00     34.71 o 
   7  -1   3      524.16      506.29     37.27 o 
   8  -1   3       46.96       31.42     13.23 o 
   9  -1   3       31.07       18.45     23.33 o 
 -11   0   3       13.73        0.50      8.68 o 
 -10   0   3        0.17        0.20     18.43 o 
  -9   0   3       16.68       20.42      8.34 o 
  -8   0   3      148.88      163.95     16.42 o 
  -7   0   3       28.52       26.22      7.70 o 
  -6   0   3      139.95      112.99     20.58 o 
  -5   0   3      234.12      216.29     34.56 o 
  -4   0   3      837.29      730.06     55.77 o 
  -3   0   3       24.72       26.60      3.18 o 
  -2   0   3      386.02      387.93     15.52 o 
  -1   0   3     3284.38     3286.28     38.22 o 
   0   0   3       39.81       40.83     11.51 o 
   1   0   3      493.70      516.31     25.35 o 
   2   0   3      499.10      578.28     32.98 o 
   3   0   3     1274.38     1325.66     18.15 o 
   4   0   3      632.98      599.33     27.65 o 
   5   0   3      111.22       91.13     13.08 o 
   6   0   3       11.66       11.54      6.96 o 
   7   0   3       37.52       54.45     19.51 o 
   8   0   3      178.24      169.14     30.39 o 
   9   0   3       22.33       27.97     33.00 o 
 -11   1   3       33.45       39.91     16.83 o 
 -10   1   3       52.36       41.43     10.38 o 
  -9   1   3       25.14       36.23     16.88 o 
  -8   1   3        9.81       -8.74     16.77 o 
  -7   1   3      279.26      301.01     43.44 o 
  -6   1   3       11.17        5.83     10.57 o 
  -5   1   3       41.56       24.87     13.82 o 
  -4   1   3     1152.44     1208.65     62.53 o 
  -3   1   3      392.67      411.41     12.06 o 
  -2   1   3     1698.45     1626.05     19.45 o 
  -1   1   3      320.18      279.59     13.68 o 
   0   1   3     1188.45     1141.90     40.47 o 
   1   1   3      784.08      802.61     47.78 o 
   2   1   3      550.79      534.76     12.56 o 
   3   1   3      452.37      520.92     12.81 o 
   4   1   3      123.00      133.60      7.50 o 
   5   1   3      147.06      142.60      7.98 o 
   6   1   3       76.96       52.87     10.54 o 
   7   1   3      517.85      513.96     39.11 o 
   8   1   3       48.20       24.33      7.82 o 
   9   1   3       30.57       37.42     18.85 o 
 -11   2   3        0.60       45.77     36.23 o 
 -10   2   3       15.56      125.93     45.15 o 
  -9   2   3        6.45       18.61     29.73 o 
  -8   2   3      261.91      241.32     39.82 o 
  -7   2   3        2.90      -10.04     14.49 o 
  -6   2   3       12.96       22.05     12.31 o 
  -5   2   3      653.30      616.57     49.34 o 
  -4   2   3     2083.84     2045.61     39.50 o 
  -3   2   3      186.09      184.15      7.98 o 
  -2   2   3      202.17      196.22      8.14 o 
  -1   2   3      683.82      674.99     12.85 o 
   0   2   3      277.36      272.00     11.27 o 
   1   2   3      291.37      316.29     12.79 o 
   2   2   3      324.93      345.82     10.86 o 
   3   2   3       20.14       29.98      4.86 o 
   4   2   3      754.23      751.95     20.57 o 
   5   2   3      200.78      203.83     21.46 o 
   6   2   3       71.68       59.73     14.71 o 
   7   2   3      300.63      261.56     26.44 o 
   8   2   3       69.91       80.00     18.33 o 
   9   2   3       14.99       18.01     12.14 o 
 -10   3   3       32.81       16.30     18.38 o 
  -9   3   3       24.32       35.90     28.32 o 
  -8   3   3      137.44      145.03     38.27 o 
  -7   3   3       46.55       72.99     37.91 o 
  -6   3   3       52.32       59.27     18.38 o 
  -5   3   3      918.22      976.71     61.93 o 
  -4   3   3      653.86      650.21     29.23 o 
  -3   3   3       73.72       71.63      8.42 o 
  -2   3   3      106.29      101.96      3.64 o 
  -1   3   3      144.06      125.53      5.29 o 
   0   3   3      278.92      289.43      9.13 o 
   1   3   3      412.83      438.40     14.78 o 
   2   3   3      985.62      983.96     19.12 o 
   3   3   3      165.94      172.50      8.63 o 
   4   3   3      129.00      124.32     16.16 o 
   5   3   3      111.76      101.97     10.96 o 
   6   3   3      128.03      111.95     15.02 o 
   7   3   3      127.90      113.25     26.57 o 
   8   3   3       13.96       25.93     11.97 o 
   9   3   3        3.62       11.25     10.95 o 
 -10   4   3       14.35      -24.78     24.78 o 
  -9   4   3       17.22        7.40     21.91 o 
  -8   4   3       36.99       28.13     15.25 o 
  -7   4   3       12.33       16.49     17.29 o 
  -6   4   3       37.24       50.76     15.85 o 
  -5   4   3      386.78      395.65     22.99 o 
  -4   4   3     2411.76     2545.28     52.99 o 
  -3   4   3      140.95      154.59      9.25 o 
  -2   4   3      588.06      592.36      9.63 o 
  -1   4   3      404.87      389.97      8.74 o 
   0   4   3      103.69      110.97      5.88 o 
   1   4   3     2825.09     2892.83     26.69 o 
   2   4   3     1033.17     1125.20     18.93 o 
   3   4   3      146.31      151.19      5.88 o 
   4   4   3      549.07      545.56     20.56 o 
   5   4   3      648.51      638.01     33.88 o 
   6   4   3      418.91      421.89     20.03 o 
   7   4   3      115.48      108.91     10.89 o 
   8   4   3       11.85       37.32     22.85 o 
   9   4   3        8.77        9.03     10.82 o 
 -10   5   3       82.26      100.01     33.67 o 
  -9   5   3       66.86       87.64     24.64 o 
  -8   5   3       10.44       41.25     32.84 o 
  -7   5   3      281.13      289.33     22.37 o 
  -6   5   3       20.35       18.77      7.38 o 
  -5   5   3       22.27       10.75      7.25 o 
  -4   5   3      397.79      402.20     24.42 o 
  -3   5   3      232.15      245.82      9.29 o 
  -2   5   3      743.31      732.65     11.88 o 
  -1   5   3      158.94      157.01      7.19 o 
   0   5   3       89.15       95.69      5.88 o 
   1   5   3     1011.70     1063.68     16.19 o 
   2   5   3     1050.05     1050.23     16.13 o 
   3   5   3       27.36       29.89      4.71 o 
   4   5   3      170.88      175.71     10.19 o 
   5   5   3        8.29        3.93      8.40 o 
   6   5   3      263.24      273.32     24.18 o 
   7   5   3       87.54       93.26     18.82 o 
   8   5   3       38.64       21.81     15.87 o 
   9   5   3       14.18       12.09     22.28 o 
 -10   6   3        9.27      -16.33     29.24 o 
  -9   6   3       69.13       58.65     58.37 o 
  -8   6   3      118.89       69.45     34.61 o 
  -7   6   3       46.80       34.63     18.46 o 
  -6   6   3       40.20       44.86     10.76 o 
  -5   6   3       21.59       21.36      7.54 o 
  -4   6   3      499.99      509.94     17.37 o 
  -3   6   3      292.60      303.84     11.43 o 
  -2   6   3      678.74      688.80     13.81 o 
  -1   6   3      654.08      646.38     10.95 o 
   0   6   3       33.09       35.90      3.19 o 
   1   6   3      332.32      304.99      8.93 o 
   2   6   3      302.99      315.13     10.78 o 
   3   6   3       76.81       73.58      8.69 o 
   4   6   3      792.25      810.21     18.40 o 
   5   6   3       78.49       79.08      5.46 o 
   6   6   3       72.68       58.34     20.97 o 
   7   6   3       45.54       56.48     15.74 o 
   8   6   3       86.70       74.22     17.74 o 
  -9   7   3       14.37       35.08     44.36 o 
  -8   7   3      169.30      163.73     41.47 o 
  -7   7   3      180.26      147.29     40.70 o 
  -6   7   3       23.49       31.77     15.03 o 
  -5   7   3       89.17       91.94     11.51 o 
  -4   7   3       38.02       42.26      6.15 o 
  -3   7   3      267.00      281.52     10.58 o 
  -2   7   3      820.63      831.94     13.84 o 
  -1   7   3      471.13      467.55      9.95 o 
   0   7   3       76.04       72.12      4.30 o 
   1   7   3       36.77       33.32      3.50 o 
   2   7   3      624.44      618.60     12.47 o 
   3   7   3      143.11      140.83      8.32 o 
   4   7   3      304.10      307.87     16.59 o 
   5   7   3      176.65      179.70     13.68 o 
   6   7   3       32.45       47.43     36.13 o 
   7   7   3      137.71      136.75     27.06 o 
   8   7   3        3.59       -6.17     12.29 o 
  -9   8   3        4.60        4.91     23.15 o 
  -8   8   3      152.91      116.47     45.40 o 
  -7   8   3       15.46       24.34     15.59 o 
  -6   8   3       64.51       67.43     20.61 o 
  -5   8   3       76.50       65.45     11.80 o 
  -4   8   3      137.21      143.60     15.92 o 
  -3   8   3       64.22       59.35      7.32 o 
  -2   8   3       15.51       18.30      2.67 o 
  -1   8   3      220.85      231.27      6.76 o 
   0   8   3      410.74      417.01      9.40 o 
   1   8   3      338.14      331.20      7.95 o 
   2   8   3       58.61       50.23      4.79 o 
   3   8   3      415.32      409.36     15.53 o 
   4   8   3       25.58       30.12      5.60 o 
   5   8   3       45.35       47.72      6.61 o 
   6   8   3        9.94       15.88     17.81 o 
   7   8   3       52.35       54.99     16.18 o 
  -8   9   3       17.53       30.00     44.28 o 
  -7   9   3       27.14       24.21     31.42 o 
  -6   9   3       28.93       65.49     22.81 o 
  -5   9   3       64.33       69.37     19.32 o 
  -4   9   3       85.85       80.94     23.38 o 
  -3   9   3      103.34       98.82     17.34 o 
  -2   9   3      858.99      862.41     18.15 o 
  -1   9   3      514.63      508.86     12.44 o 
   0   9   3        4.46        1.89      4.12 o 
   1   9   3      277.59      280.39     13.04 o 
   2   9   3      199.71      198.60     13.26 o 
   3   9   3      203.55      204.48     14.72 o 
   4   9   3      114.30      115.91     10.33 o 
   5   9   3       75.08       71.31      8.07 o 
   6   9   3       15.53        3.62     10.84 o 
   7   9   3       34.92       69.51     47.75 o 
  -8  10   3        5.75        4.51     27.49 o 
  -7  10   3       34.29        4.50     35.99 o 
  -6  10   3        0.52       -1.01     30.65 o 
  -5  10   3       77.90       87.47     44.57 o 
  -4  10   3      176.79      189.81     18.46 o 
  -3  10   3       42.63       51.85     15.78 o 
  -2  10   3       74.83       78.99      7.37 o 
  -1  10   3      404.59      432.69     12.60 o 
   0  10   3       31.24       20.59      6.83 o 
   1  10   3      513.17      518.57     20.98 o 
   2  10   3      147.40      169.55     13.03 o 
   3  10   3       96.31      103.94     10.58 o 
   4  10   3       65.32       73.27      9.61 o 
   5  10   3       73.84       65.23     15.16 o 
   6  10   3       25.38       10.04     22.70 o 
  -7  11   3       23.11       93.32     54.22 o 
  -6  11   3        8.07       59.67     48.48 o 
  -5  11   3       18.49       -2.93     18.74 o 
  -4  11   3       20.22       29.96     16.54 o 
  -3  11   3       22.00        9.70     17.74 o 
  -2  11   3       21.60       27.10     11.24 o 
  -1  11   3       58.27       66.84      8.50 o 
   0  11   3        9.96       11.99      3.64 o 
   1  11   3      126.53      130.38     13.50 o 
   2  11   3       54.54       69.50     16.87 o 
   3  11   3       11.40        4.38      9.75 o 
   4  11   3       40.44       41.12     13.24 o 
   5  11   3       95.38       98.69     18.21 o 
  -6  12   3        1.77        9.32     18.55 o 
  -5  12   3       72.05       20.08     33.45 o 
  -4  12   3      116.59      203.93     65.78 o 
  -3  12   3        7.52       -1.02     17.46 o 
  -2  12   3        9.79        9.24     11.25 o 
  -1  12   3       81.18       77.88      6.38 o 
   0  12   3       23.21       35.09      9.66 o 
   1  12   3       11.85       22.11     10.16 o 
   2  12   3        0.72        0.74      5.67 o 
   3  12   3        2.89       -0.33     26.37 o 
   4  12   3      141.02      132.66     19.51 o 
  -5  13   3        5.50       16.54     17.14 o 
  -4  13   3        3.45       12.38     15.62 o 
  -3  13   3        4.01       -6.93      9.92 o 
  -2  13   3       86.00       89.18     16.07 o 
  -1  13   3       15.34       15.72      7.53 o 
   0  13   3        6.07        0.99      9.96 o 
   1  13   3        7.43       12.13     12.04 o 
   2  13   3       56.97       64.98      9.86 o 
   3  13   3        2.63        4.31     19.91 o 
  -3  14   3        3.58       36.41     44.04 o 
  -2  14   3        9.78       -2.64     29.54 o 
  -1  14   3       64.44      116.58     41.86 o 
   0  14   3        0.09       -6.69     23.70 o 
   1  14   3       22.06       18.06     11.78 o 
  -1 -14   4       28.84       42.11     18.63 o 
  -4 -13   4       77.11       76.05     21.54 o 
  -3 -13   4       29.39       20.36     13.29 o 
  -2 -13   4       30.48       23.28     10.57 o 
  -1 -13   4       17.42       13.10     15.53 o 
   0 -13   4       13.82       10.46      8.20 o 
   1 -13   4       49.14       66.25     15.20 o 
   2 -13   4       21.47       18.99     13.99 o 
  -6 -12   4       25.09       25.37      6.11 o 
  -5 -12   4        1.43        5.81      6.33 o 
  -4 -12   4        5.45       -8.79      9.37 o 
  -3 -12   4        9.30        0.06     19.57 o 
  -2 -12   4       19.76       33.17     12.64 o 
  -1 -12   4      103.72       91.34     12.16 o 
   0 -12   4       44.90       36.87     12.34 o 
   1 -12   4       17.91       18.56      6.38 o 
   2 -12   4       97.41      109.44     16.08 o 
   3 -12   4       55.47       48.58     21.30 o 
   4 -12   4       43.66       38.92     12.75 o 
  -7 -11   4       21.59       23.15      9.37 o 
  -6 -11   4       17.01       26.51      5.94 o 
  -5 -11   4       15.80       12.67      6.16 o 
  -4 -11   4      144.84      178.11     25.28 o 
  -3 -11   4       89.60       84.44     27.00 o 
  -2 -11   4       56.29       44.91     12.66 o 
  -1 -11   4       70.38       56.12      9.58 o 
   0 -11   4      185.78      208.89     15.22 o 
   1 -11   4      224.39      204.65     11.21 o 
   2 -11   4       52.55       38.42      6.43 o 
   3 -11   4       17.83        6.62      8.59 o 
   4 -11   4       21.66       17.65     11.11 o 
   5 -11   4      154.17      176.59     19.97 o 
  -8 -10   4        1.22        2.21      6.74 o 
  -7 -10   4       46.45       62.50     12.63 o 
  -6 -10   4       19.11       17.95      5.53 o 
  -5 -10   4        3.44        6.00      4.50 o 
  -4 -10   4        9.98       13.56      3.99 o 
  -3 -10   4       32.26       29.39     10.66 o 
  -2 -10   4      286.13      277.82     14.74 o 
  -1 -10   4      188.49      193.78     12.59 o 
   0 -10   4      204.28      201.55     10.54 o 
   1 -10   4      189.29      192.69     10.60 o 
   2 -10   4       44.84       45.80      8.33 o 
   3 -10   4       52.72       54.75     14.70 o 
   4 -10   4        3.97        5.91      7.86 o 
   5 -10   4       11.21        9.49     10.49 o 
   6 -10   4       11.23        7.87     21.59 o 
  -8  -9   4        5.76        9.97      6.69 o 
  -7  -9   4       14.98       21.95     10.07 o 
  -6  -9   4       28.73       32.70      6.54 o 
  -5  -9   4      118.64      115.57      7.99 o 
  -4  -9   4      496.88      514.03     18.99 o 
  -3  -9   4      132.96      131.14     10.18 o 
  -2  -9   4      108.54       99.24      8.92 o 
  -1  -9   4      340.68      324.92     13.71 o 
   0  -9   4      258.75      255.08      9.87 o 
   1  -9   4      190.19      188.31     10.35 o 
   2  -9   4       12.07        7.04      3.57 o 
   3  -9   4       28.54       23.99      7.03 o 
   4  -9   4       33.37       48.06     10.10 o 
   5  -9   4       15.91        7.11     29.88 o 
   6  -9   4       29.58       18.12     11.15 o 
  -9  -8   4       13.16       -0.44     10.06 o 
  -8  -8   4        8.48       11.20      5.02 o 
  -7  -8   4       32.78       26.49      5.90 o 
  -6  -8   4       72.01       72.90      6.17 o 
  -5  -8   4       45.29       48.96      5.28 o 
  -4  -8   4       49.46       44.43      5.95 o 
  -3  -8   4       62.95       55.57      7.13 o 
  -2  -8   4      165.15      154.54     10.36 o 
  -1  -8   4     1047.38     1060.96     22.43 o 
   0  -8   4      151.86      157.81     13.25 o 
   1  -8   4       41.71       38.10      4.46 o 
   2  -8   4      456.81      457.42     16.99 o 
   3  -8   4      255.38      241.93     22.33 o 
   4  -8   4       68.49       58.14      6.61 o 
   5  -8   4       46.61       45.96      6.59 o 
   6  -8   4       27.50       34.88     11.65 o 
   7  -8   4       14.09       30.56     24.05 o 
  -9  -7   4       26.13       24.61      7.89 o 
  -8  -7   4       25.71       22.78      7.36 o 
  -7  -7   4       20.40       23.22      5.43 o 
  -6  -7   4       24.41       23.08      3.92 o 
  -5  -7   4      244.09      239.67      9.93 o 
  -4  -7   4      198.04      187.00      8.84 o 
  -3  -7   4      169.90      164.41      8.97 o 
  -2  -7   4       21.88       22.42      4.34 o 
  -1  -7   4       27.53       29.20      2.74 o 
   0  -7   4      112.59      111.52      7.18 o 
   1  -7   4       19.87       17.95      3.43 o 
   2  -7   4      384.33      381.88     14.30 o 
   3  -7   4      171.11      180.70     10.94 o 
   4  -7   4       42.71       32.46      6.10 o 
   5  -7   4      431.59      441.47     43.38 o 
   6  -7   4       43.11       41.99      7.74 o 
   7  -7   4       12.90       12.71      5.77 o 
 -10  -6   4       46.79       71.25     23.47 o 
  -9  -6   4       13.89       12.04     13.66 o 
  -8  -6   4       14.52       18.63      4.43 o 
  -7  -6   4       72.52       64.06      9.57 o 
  -6  -6   4       34.66       34.86      4.29 o 
  -5  -6   4       73.75       77.15      7.67 o 
  -4  -6   4       56.33       57.12      5.43 o 
  -3  -6   4       50.85       48.15      4.85 o 
  -2  -6   4      135.17      136.46      9.82 o 
  -1  -6   4      183.27      177.43      8.35 o 
   0  -6   4      348.09      353.81     13.23 o 
   1  -6   4       65.20       67.04      5.22 o 
   2  -6   4      408.94      391.84     11.70 o 
   3  -6   4       77.64       74.87      7.55 o 
   4  -6   4      320.53      314.20     16.15 o 
   5  -6   4       35.45       39.42      7.58 o 
   6  -6   4      123.08      117.55     12.71 o 
   7  -6   4       28.96       31.18     15.42 o 
   8  -6   4      112.20      116.33     13.99 o 
 -10  -5   4       19.59       21.87     11.87 o 
  -9  -5   4       31.86       27.89     13.19 o 
  -8  -5   4       54.38       52.52     10.43 o 
  -7  -5   4      192.94      199.62     10.97 o 
  -6  -5   4       80.19       79.51      5.97 o 
  -5  -5   4       47.58       46.94      4.92 o 
  -4  -5   4      107.40      103.49      6.18 o 
  -3  -5   4      327.51      333.57     11.35 o 
  -2  -5   4      545.32      565.84     17.31 o 
  -1  -5   4      929.23      946.62     17.75 o 
   0  -5   4      182.43      180.20      8.37 o 
   1  -5   4      347.87      340.07     10.18 o 
   2  -5   4       46.18       44.78      5.02 o 
   3  -5   4        2.27        3.79      3.07 o 
   4  -5   4      474.31      469.22     19.78 o 
   5  -5   4      223.57      219.46     25.23 o 
   6  -5   4       67.13       57.20     15.10 o 
   7  -5   4       30.03       31.92     11.75 o 
   8  -5   4       19.19       33.16     25.79 o 
 -10  -4   4       57.86       57.80     14.44 o 
  -9  -4   4       13.84       10.87      8.41 o 
  -8  -4   4        7.34       11.06     11.06 o 
  -7  -4   4      308.09      322.51     15.15 o 
  -6  -4   4      378.72      385.89     11.94 o 
  -5  -4   4      292.63      297.81     10.51 o 
  -4  -4   4      445.32      419.35     10.38 o 
  -3  -4   4      171.60      187.63      7.61 o 
  -2  -4   4      418.87      411.11     12.72 o 
  -1  -4   4      472.31      476.08     11.75 o 
   0  -4   4      113.82      109.54      6.14 o 
   1  -4   4      858.13      861.81     15.42 o 
   2  -4   4      393.79      399.68     12.59 o 
   3  -4   4       97.59       93.16      8.82 o 
   4  -4   4       29.24       23.75      9.33 o 
   5  -4   4      100.28       85.68     12.87 o 
   6  -4   4      124.21       95.56     15.05 o 
   7  -4   4       37.87       47.89     19.65 o 
   8  -4   4       31.26       53.77     13.63 o 
 -10  -3   4       18.71       17.86      9.55 o 
  -9  -3   4       40.37       50.63     12.72 o 
  -8  -3   4       52.15       60.00     16.91 o 
  -7  -3   4      174.32      184.32     26.12 o 
  -6  -3   4        9.83       13.99      4.40 o 
  -5  -3   4      418.53      421.54     11.36 o 
  -4  -3   4     3064.38     3126.99     34.91 o 
  -3  -3   4      110.90      118.04      5.64 o 
  -2  -3   4      366.16      381.83     11.47 o 
  -1  -3   4       21.20       24.24      3.05 o 
   0  -3   4     1157.22     1137.94     19.42 o 
   1  -3   4      297.47      301.05      9.57 o 
   2  -3   4       81.86       65.38      6.93 o 
   3  -3   4      256.20      266.06     17.81 o 
   4  -3   4       44.13       37.55     12.00 o 
   5  -3   4      635.88      618.27     33.62 o 
   6  -3   4      172.34      171.81     22.85 o 
   7  -3   4       10.32       23.15     10.22 o 
   8  -3   4       58.64       57.08     22.30 o 
 -10  -2   4       26.81       16.65      8.97 o 
  -9  -2   4       18.21       17.54      9.92 o 
  -8  -2   4        5.48        5.19     10.29 o 
  -7  -2   4       60.58       75.62     13.71 o 
  -6  -2   4      141.43      147.01     11.00 o 
  -5  -2   4      277.18      253.04     14.32 o 
  -4  -2   4     2057.91     2164.05     31.66 o 
  -3  -2   4      411.69      403.73     10.24 o 
  -2  -2   4      194.59      183.81     11.35 o 
  -1  -2   4     1787.11     1784.62     27.80 o 
   0  -2   4      498.62      506.41     14.03 o 
   1  -2   4     1330.23     1441.01     31.90 o 
   2  -2   4      690.60      654.08     14.11 o 
   3  -2   4       41.55       29.81     11.17 o 
   4  -2   4      148.84      125.17     31.01 o 
   5  -2   4      117.59      113.85     19.06 o 
   6  -2   4      308.40      301.58     26.81 o 
   7  -2   4       42.63       36.31     11.20 o 
   8  -2   4       13.46       23.08     34.64 o 
   9  -2   4        5.20       -3.18     17.07 o 
 -11  -1   4        7.30        8.11     10.27 o 
 -10  -1   4       17.01       13.99      9.12 o 
  -9  -1   4       70.14       64.92     10.16 o 
  -8  -1   4       24.92       31.28      9.11 o 
  -7  -1   4      259.12      258.81     22.27 o 
  -6  -1   4       49.53       46.15     11.10 o 
  -5  -1   4      252.53      259.09     17.67 o 
  -4  -1   4     2557.94     2455.54     58.28 o 
  -3  -1   4      242.29      238.23      8.54 o 
  -2  -1   4      283.56      263.25     15.51 o 
  -1  -1   4      194.18      210.18      9.43 o 
   0  -1   4      960.18      948.23     41.42 o 
   1  -1   4      953.12      991.02     31.78 o 
   2  -1   4     2239.56     2381.44     54.88 o 
   3  -1   4      500.83      540.87     24.93 o 
   4  -1   4       60.32       57.72      6.82 o 
   5  -1   4     1244.35     1232.54     49.22 o 
   6  -1   4      134.14      122.26     18.03 o 
   7  -1   4       16.31       -2.31     37.47 o 
   8  -1   4       23.76       28.11     12.68 o 
   9  -1   4       22.52        7.09     17.96 o 
 -11   0   4        0.06       -7.57     15.36 o 
 -10   0   4      240.58      243.74     23.43 o 
  -9   0   4        5.04       -2.30      9.05 o 
  -8   0   4       11.31       16.58     13.63 o 
  -7   0   4       55.15       85.03     19.23 o 
  -6   0   4       99.98       76.50     16.77 o 
  -5   0   4      117.88       96.48     10.49 o 
  -4   0   4     1312.79     1345.33     27.70 o 
  -3   0   4       30.96       25.50      4.33 o 
  -2   0   4     1422.97     1391.12     29.47 o 
  -1   0   4       64.13       36.71      7.93 o 
   0   0   4        1.40        2.30      4.61 o 
   1   0   4      827.04      834.20     31.19 o 
   2   0   4      131.36       91.02     14.11 o 
   3   0   4      234.83      228.77      8.06 o 
   4   0   4        0.30        0.46      4.21 o 
   5   0   4        7.56        9.46      6.44 o 
   6   0   4        1.91        4.93      9.32 o 
   7   0   4       35.25       12.53     23.53 o 
   8   0   4      119.86      124.22     31.85 o 
   9   0   4        2.29        2.76     15.73 o 
 -11   1   4        7.57       16.05      9.79 o 
 -10   1   4       17.22        6.38     15.16 o 
  -9   1   4       68.86       57.10     11.99 o 
  -8   1   4       25.74       27.05     18.55 o 
  -7   1   4      262.25      275.40     39.41 o 
  -6   1   4       49.57       22.90     12.30 o 
  -5   1   4      256.26      253.92     11.24 o 
  -4   1   4     2615.55     2632.97     32.13 o 
  -3   1   4      237.74      224.45      5.76 o 
  -2   1   4      282.09      255.69      6.70 o 
  -1   1   4      184.67      191.13     13.92 o 
   0   1   4      971.45      966.84     42.20 o 
   1   1   4      948.81      952.50     29.47 o 
   2   1   4     2212.67     2376.40     42.17 o 
   3   1   4      496.28      539.33     14.23 o 
   4   1   4       62.97       57.69      4.86 o 
   5   1   4     1237.59     1250.28     22.72 o 
   6   1   4      136.51      118.45     17.66 o 
   7   1   4       16.16        0.94     42.08 o 
   8   1   4       22.03       35.62     26.01 o 
   9   1   4       22.96       42.64    105.44 o 
 -10   2   4       25.04       31.17     13.78 o 
  -9   2   4       17.97       31.13     17.09 o 
  -8   2   4        5.51       17.35     31.62 o 
  -7   2   4       65.59       37.74     13.72 o 
  -6   2   4      146.63      186.30     29.79 o 
  -5   2   4      282.95      270.99     11.94 o 
  -4   2   4     2064.15     2194.62     62.74 o 
  -3   2   4      409.01      388.89      9.56 o 
  -2   2   4      190.04      186.16      9.45 o 
  -1   2   4     1820.46     1776.10     42.56 o 
   0   2   4      499.12      496.84     17.31 o 
   1   2   4     1337.21     1531.05     31.55 o 
   2   2   4      684.10      677.33     16.90 o 
   3   2   4       42.21       38.38      4.55 o 
   4   2   4      151.06      161.55     15.59 o 
   5   2   4      118.16      105.46     10.01 o 
   6   2   4      303.09      300.91     13.97 o 
   7   2   4       40.21       18.85      8.66 o 
   8   2   4       13.53       31.99     14.45 o 
   9   2   4        5.35        6.20     25.86 o 
 -10   3   4       19.22        7.71     22.28 o 
  -9   3   4       40.85       16.04     19.66 o 
  -8   3   4       52.48       35.18     20.68 o 
  -7   3   4      167.19      145.51     29.71 o 
  -6   3   4        9.83        6.34     10.57 o 
  -5   3   4      411.30      415.50     17.30 o 
  -4   3   4     3042.69     2999.17     55.82 o 
  -3   3   4      104.36      108.00      5.95 o 
  -2   3   4      363.97      372.22      7.58 o 
  -1   3   4       24.38       26.07      6.18 o 
   0   3   4     1164.56     1160.08     26.50 o 
   1   3   4      308.94      309.03     21.43 o 
   2   3   4       78.30       68.55      7.44 o 
   3   3   4      256.80      272.94     11.46 o 
   4   3   4       41.41       42.22      5.82 o 
   5   3   4      636.96      652.44     22.08 o 
   6   3   4      171.72      185.77     12.28 o 
   7   3   4       10.69       32.08     21.06 o 
   8   3   4       60.04       30.82     40.84 o 
 -10   4   4       59.29      131.37     44.57 o 
  -9   4   4       13.48       13.62     19.31 o 
  -8   4   4        7.27        9.22     14.10 o 
  -7   4   4      308.25      320.58     31.02 o 
  -6   4   4      376.98      392.83     23.14 o 
  -5   4   4      291.29      306.06     12.40 o 
  -4   4   4      445.30      445.84     22.88 o 
  -3   4   4      166.76      182.26      8.23 o 
  -2   4   4      407.53      406.47      8.41 o 
  -1   4   4      468.24      465.52     11.71 o 
   0   4   4      112.19      103.18      8.29 o 
   1   4   4      858.89      893.48     23.64 o 
   2   4   4      394.01      385.73     13.40 o 
   3   4   4      102.52       97.37      7.47 o 
   4   4   4       30.95       21.38      6.72 o 
   5   4   4       99.16       84.13     22.14 o 
   6   4   4      128.38      115.12     12.87 o 
   7   4   4       39.96       12.38     12.66 o 
   8   4   4       33.19       30.06     20.92 o 
 -10   5   4       19.52      -26.09     42.36 o 
  -9   5   4       32.85       28.38     29.98 o 
  -8   5   4       56.52       43.54     21.91 o 
  -7   5   4      188.69      197.30     18.46 o 
  -6   5   4       79.98       81.29     14.19 o 
  -5   5   4       45.45       49.29      7.12 o 
  -4   5   4      112.78      105.23      8.69 o 
  -3   5   4      326.71      330.16      8.72 o 
  -2   5   4      544.37      546.74      9.31 o 
  -1   5   4      925.27      933.57     13.85 o 
   0   5   4      187.62      197.26      8.15 o 
   1   5   4      350.74      365.39     11.06 o 
   2   5   4       42.82       38.81      6.43 o 
   3   5   4        2.03        5.98      4.18 o 
   4   5   4      471.43      485.98     21.79 o 
   5   5   4      219.80      224.11     15.45 o 
   6   5   4       65.08       50.24      8.49 o 
   7   5   4       30.26       21.00     12.94 o 
   8   5   4       18.66       30.10     15.35 o 
 -10   6   4       46.32       23.87     34.01 o 
  -9   6   4       13.35       13.92    128.49 o 
  -8   6   4       14.62       32.52     17.49 o 
  -7   6   4       71.97       80.79     22.04 o 
  -6   6   4       34.36       36.95      4.73 o 
  -5   6   4       73.29       71.69      8.56 o 
  -4   6   4       57.21       57.61      6.14 o 
  -3   6   4       52.62       53.43      3.70 o 
  -2   6   4      140.37      144.43      6.01 o 
  -1   6   4      192.63      184.72      6.82 o 
   0   6   4      347.52      361.28     10.15 o 
   1   6   4       64.08       62.99      5.01 o 
   2   6   4      415.71      416.91     12.33 o 
   3   6   4       75.19       72.90      5.17 o 
   4   6   4      316.13      302.95     18.53 o 
   5   6   4       36.00       34.73      6.43 o 
   6   6   4      119.13      100.71     12.86 o 
   7   6   4       29.04       24.13     11.26 o 
   8   6   4      112.61      128.53     91.69 o 
  -9   7   4       25.96       38.88     32.09 o 
  -8   7   4       25.52       -1.60     39.68 o 
  -7   7   4       21.26        8.18     15.74 o 
  -6   7   4       24.25       16.49      7.60 o 
  -5   7   4      244.00      254.04     15.98 o 
  -4   7   4      202.97      207.70     18.05 o 
  -3   7   4      172.27      171.02      7.29 o 
  -2   7   4       22.37       24.49      3.43 o 
  -1   7   4       24.73       22.02      2.62 o 
   0   7   4      112.11      111.37      5.49 o 
   1   7   4       21.62       15.17      2.97 o 
   2   7   4      384.03      385.92     12.03 o 
   3   7   4      169.87      189.65     14.01 o 
   4   7   4       42.48       36.54      5.05 o 
   5   7   4      427.36      448.41     25.09 o 
   6   7   4       44.46       21.98     24.00 o 
   7   7   4       12.81       19.17     21.77 o 
  -9   8   4       13.63       53.05     34.44 o 
  -8   8   4        8.43       -6.34     49.20 o 
  -7   8   4       33.68       26.62     11.42 o 
  -6   8   4       68.76       44.05     20.21 o 
  -5   8   4       43.59       43.21      9.81 o 
  -4   8   4       48.50       36.15      9.60 o 
  -3   8   4       60.70       56.52      4.55 o 
  -2   8   4      168.44      164.93      6.11 o 
  -1   8   4     1055.50     1080.09     15.54 o 
   0   8   4      149.58      143.65      7.10 o 
   1   8   4       42.86       40.84      3.61 o 
   2   8   4      445.27      425.82     12.80 o 
   3   8   4      261.90      262.11     22.05 o 
   4   8   4       70.73       77.35      8.57 o 
   5   8   4       46.52       45.07     14.92 o 
   6   8   4       27.83       39.05     30.05 o 
   7   8   4       13.75        0.66     11.86 o 
  -8   9   4        5.91      -41.23     82.20 o 
  -7   9   4       15.51       50.77     69.56 o 
  -6   9   4       28.97        0.99     29.84 o 
  -5   9   4      116.82       97.13     31.16 o 
  -4   9   4      492.58      512.98     26.16 o 
  -3   9   4      134.76      136.18     11.68 o 
  -2   9   4      107.90       99.16      7.06 o 
  -1   9   4      345.41      331.23     11.49 o 
   0   9   4      261.32      257.02      9.57 o 
   1   9   4      193.88      199.92      8.20 o 
   2   9   4       13.66       18.25      5.64 o 
   3   9   4       29.06       29.18      6.07 o 
   4   9   4       33.39       33.72      9.07 o 
   5   9   4       15.07       29.53     27.56 o 
   6   9   4       30.08       54.98     15.31 o 
  -8  10   4        1.21      -82.40    125.69 o 
  -7  10   4       47.51       34.52     39.42 o 
  -6  10   4       20.67       10.47     19.32 o 
  -5  10   4        3.22        5.85     20.40 o 
  -4  10   4       10.32       11.24     13.40 o 
  -3  10   4       33.58       27.72      5.53 o 
  -2  10   4      282.71      275.62     11.13 o 
  -1  10   4      182.79      184.62      8.39 o 
   0  10   4      201.51      208.90     11.66 o 
   1  10   4      189.36      190.30     17.16 o 
   2  10   4       45.80       51.38     10.56 o 
   3  10   4       50.98       58.07      7.20 o 
   4  10   4        4.43       10.30      8.58 o 
   5  10   4       11.24       10.32     22.26 o 
   6  10   4       10.42        1.49     16.34 o 
  -7  11   4       20.60       27.43     64.37 o 
  -6  11   4       17.16       16.04     31.28 o 
  -5  11   4       16.07       62.14     44.00 o 
  -4  11   4      148.08      150.46     24.00 o 
  -3  11   4       86.73       98.85     13.12 o 
  -2  11   4       56.19       52.11      7.63 o 
  -1  11   4       67.26       79.38      8.05 o 
   0  11   4      184.48      192.68     11.22 o 
   1  11   4      223.53      230.69     18.97 o 
   2  11   4       52.11       49.32     10.58 o 
   3  11   4       17.43       17.98     11.30 o 
   4  11   4       22.75       37.31     15.14 o 
   5  11   4      154.08      141.92     23.70 o 
  -6  12   4       25.73       48.49     44.36 o 
  -5  12   4        1.53      -60.29     60.29 o 
  -4  12   4        5.67       37.69     40.67 o 
  -3  12   4        8.85       14.91     25.03 o 
  -2  12   4       18.62       15.84      7.76 o 
  -1  12   4      102.39      108.24     10.37 o 
   0  12   4       46.08       25.50      6.85 o 
   1  12   4       17.38       13.17      4.95 o 
   2  12   4       97.54      104.74     18.17 o 
   3  12   4       57.74       82.83     27.95 o 
   4  12   4       43.70       23.15     22.16 o 
  -4  13   4       77.62       66.89     43.83 o 
  -3  13   4       29.44       86.97     35.18 o 
  -2  13   4       30.32       -2.01     74.92 o 
  -1  13   4       17.85       14.67     24.58 o 
   0  13   4       14.48       24.18      7.17 o 
   1  13   4       50.09       57.99     21.89 o 
   2  13   4       21.93       28.55      8.28 o 
  -1  14   4       29.39       40.91     64.15 o 
  -3 -13   5        8.17       28.51     21.97 o 
  -2 -13   5        6.88        6.99      7.76 o 
  -1 -13   5       42.27       59.65     15.13 o 
   0 -13   5       33.86       34.65      7.70 o 
   1 -13   5        4.98        4.68      8.80 o 
  -5 -12   5        1.48       -3.80     29.81 o 
  -4 -12   5       26.75       42.97     15.86 o 
  -3 -12   5      132.34      186.25     41.51 o 
  -2 -12   5       10.90       27.03     12.24 o 
  -1 -12   5        7.46       -0.50     10.09 o 
   0 -12   5       42.36       47.00      8.47 o 
   1 -12   5        0.07       -5.33      5.33 o 
   2 -12   5       31.83       44.18     13.68 o 
   3 -12   5        5.02       -5.25      7.16 o 
  -6 -11   5       78.85       78.92     12.39 o 
  -5 -11   5        4.05       -6.89      9.60 o 
  -4 -11   5       69.66       51.28     30.72 o 
  -3 -11   5       18.78       26.71      9.27 o 
  -2 -11   5        1.67        2.34      4.14 o 
  -1 -11   5      163.95      143.22     26.63 o 
   0 -11   5       21.01       22.96      7.14 o 
   1 -11   5       34.43       39.58      6.87 o 
   2 -11   5       88.30       89.68     20.13 o 
   3 -11   5       15.47       12.47     14.75 o 
   4 -11   5       38.34       38.04     14.49 o 
  -7 -10   5       12.81       14.74     13.31 o 
  -6 -10   5        6.99       15.13      9.55 o 
  -5 -10   5        6.72       -3.15     13.11 o 
  -4 -10   5       43.82       37.87      6.66 o 
  -3 -10   5      165.11      155.54     11.95 o 
  -2 -10   5       22.41       17.54      6.06 o 
  -1 -10   5       48.71       46.86      9.01 o 
   0 -10   5       14.69       12.02      3.61 o 
   1 -10   5       35.84       30.20      7.05 o 
   2 -10   5      198.18      205.87     13.73 o 
   3 -10   5        8.40       16.58     14.90 o 
   4 -10   5        9.01        9.21     10.45 o 
   5 -10   5       48.17       61.57     12.30 o 
  -8  -9   5       16.67       12.04      6.40 o 
  -7  -9   5       14.03        6.35      6.38 o 
  -6  -9   5       58.78       62.12      7.17 o 
  -5  -9   5       14.10       21.36      4.48 o 
  -4  -9   5       27.38       36.45     12.43 o 
  -3  -9   5        0.93        1.98      3.71 o 
  -2  -9   5      100.75      103.47      9.16 o 
  -1  -9   5      409.87      416.59     15.18 o 
   0  -9   5      237.06      246.59     12.18 o 
   1  -9   5      348.10      361.93     17.12 o 
   2  -9   5       43.39       36.65      8.05 o 
   3  -9   5      170.96      173.14     17.06 o 
   4  -9   5        8.24       -5.85     10.92 o 
   5  -9   5        1.62       25.90     38.68 o 
   6  -9   5        5.49        5.99     46.52 o 
  -9  -8   5        9.08       16.47      7.57 o 
  -8  -8   5       25.05       24.20      7.65 o 
  -7  -8   5       48.35       47.13     13.72 o 
  -6  -8   5       51.19       47.81      5.05 o 
  -5  -8   5      170.09      179.64     12.03 o 
  -4  -8   5     1019.91     1042.98     35.10 o 
  -3  -8   5      762.99      771.61     24.37 o 
  -2  -8   5       84.75       80.60     10.11 o 
  -1  -8   5       16.45       11.52      4.06 o 
   0  -8   5      518.65      530.19     16.82 o 
   1  -8   5       64.06       56.27      6.03 o 
   2  -8   5      220.79      209.98     12.17 o 
   3  -8   5       53.34       62.57      7.39 o 
   4  -8   5        0.74        9.85      4.02 o 
   5  -8   5       69.21       75.39     14.03 o 
   6  -8   5       65.85       71.95     17.50 o 
  -9  -7   5       12.18        2.84      5.33 o 
  -8  -7   5        7.33        8.67      4.12 o 
  -7  -7   5        5.11        7.70      6.95 o 
  -6  -7   5      238.56      259.27     10.32 o 
  -5  -7   5       71.34       77.47      9.13 o 
  -4  -7   5      142.51      152.98     10.52 o 
  -3  -7   5       21.37       21.21      7.11 o 
  -2  -7   5      140.86      132.08     13.51 o 
  -1  -7   5      513.62      510.40     25.49 o 
   0  -7   5       55.65       57.13      5.37 o 
   1  -7   5       52.84       54.81      5.44 o 
   2  -7   5      253.91      248.94     10.93 o 
   3  -7   5       86.11       71.43      7.94 o 
   4  -7   5       47.52       42.77      6.69 o 
   5  -7   5        2.87       -1.43      4.93 o 
   6  -7   5        5.12        6.48      4.87 o 
   7  -7   5        1.90        3.99     14.10 o 
  -9  -6   5       37.91       38.81      8.43 o 
  -8  -6   5       10.01        8.34      4.50 o 
  -7  -6   5       53.27       57.44      8.69 o 
  -6  -6   5       98.73       89.25      9.23 o 
  -5  -6   5       38.14       32.51      4.89 o 
  -4  -6   5       12.65       20.48     12.02 o 
  -3  -6   5      175.89      155.54     11.76 o 
  -2  -6   5       13.72       20.54      4.73 o 
  -1  -6   5      165.05      164.91      8.50 o 
   0  -6   5      459.16      441.18     13.78 o 
   1  -6   5       53.05       51.33      4.59 o 
   2  -6   5      250.75      240.70      9.57 o 
   3  -6   5      448.65      445.61     14.49 o 
   4  -6   5      109.24       90.78      9.66 o 
   5  -6   5      256.63      231.59     23.26 o 
   6  -6   5       52.60       65.21     14.60 o 
   7  -6   5        7.59       21.99     10.23 o 
 -10  -5   5       34.71       26.83     10.97 o 
  -9  -5   5       14.84       25.23      8.38 o 
  -8  -5   5       16.40       18.24      4.49 o 
  -7  -5   5       59.95       51.21      7.51 o 
  -6  -5   5      189.91      177.22      9.80 o 
  -5  -5   5       21.04       20.52      3.77 o 
  -4  -5   5       25.63       21.45      3.87 o 
  -3  -5   5        1.30        2.06      3.43 o 
  -2  -5   5        2.96       -0.23      2.09 o 
  -1  -5   5      398.00      383.63     11.99 o 
   0  -5   5       35.26       30.53      3.59 o 
   1  -5   5       27.05       28.59      3.29 o 
   2  -5   5      360.41      352.77     11.03 o 
   3  -5   5      382.52      380.12     15.76 o 
   4  -5   5      577.74      588.64     24.55 o 
   5  -5   5       64.59       74.95     12.28 o 
   6  -5   5        7.96       17.71     21.32 o 
   7  -5   5       28.74       28.45     15.59 o 
 -10  -4   5       10.28        3.85      8.96 o 
  -9  -4   5       46.54       46.20      6.94 o 
  -8  -4   5       12.08        9.87      4.02 o 
  -7  -4   5      206.07      201.70      9.65 o 
  -6  -4   5      377.77      364.64     15.36 o 
  -5  -4   5       22.28       20.54      3.94 o 
  -4  -4   5      288.34      272.77     10.70 o 
  -3  -4   5      167.39      162.70      9.32 o 
  -2  -4   5      327.11      330.87      9.70 o 
  -1  -4   5      222.06      239.24      8.93 o 
   0  -4   5      580.24      606.83     14.58 o 
   1  -4   5      266.34      269.22      9.37 o 
   2  -4   5      315.00      306.30      9.88 o 
   3  -4   5      125.43      117.89      6.01 o 
   4  -4   5      234.81      260.27     27.29 o 
   5  -4   5        8.97      -42.34     42.34 o 
   6  -4   5      196.17      221.98     34.37 o 
   7  -4   5        8.41       13.20      7.15 o 
   8  -4   5        6.58        7.26     32.63 o 
 -10  -3   5       13.70       20.35     14.29 o 
  -9  -3   5       95.35      102.40     18.38 o 
  -8  -3   5       31.75       36.10      9.92 o 
  -7  -3   5      275.68      277.66     14.99 o 
  -6  -3   5     1139.97     1096.25     24.50 o 
  -5  -3   5       25.67       21.15      6.77 o 
  -4  -3   5      213.32      194.92      8.74 o 
  -3  -3   5       93.20      100.37      5.22 o 
  -2  -3   5      151.98      159.71      6.55 o 
  -1  -3   5     1542.60     1556.71     23.07 o 
   0  -3   5      833.94      861.33     17.97 o 
   1  -3   5      114.47      119.83      6.79 o 
   2  -3   5      225.47      206.53      9.13 o 
   3  -3   5      770.52      762.06     26.61 o 
   4  -3   5      276.34      275.54     21.62 o 
   5  -3   5      129.29      121.27     16.34 o 
   6  -3   5       44.49       37.56     17.39 o 
   7  -3   5       31.26       31.55     11.06 o 
   8  -3   5       68.95       78.75     17.60 o 
 -10  -2   5        3.90        6.99      7.91 o 
  -9  -2   5        1.16       -0.46     12.45 o 
  -8  -2   5       58.92       73.03     17.05 o 
  -7  -2   5      346.33      385.27     21.75 o 
  -6  -2   5       83.10       72.18      7.17 o 
  -5  -2   5       62.42       56.45      5.05 o 
  -4  -2   5      415.89      430.20     13.18 o 
  -3  -2   5      480.58      475.15     15.12 o 
  -2  -2   5      312.05      309.97      9.29 o 
  -1  -2   5      394.41      423.83     15.31 o 
   0  -2   5      514.67      523.16     18.43 o 
   1  -2   5       92.56       93.76      8.85 o 
   2  -2   5      427.71      407.11     13.14 o 
   3  -2   5       35.28       29.83      5.29 o 
   4  -2   5      198.52      190.54     18.76 o 
   5  -2   5      474.13      481.86     74.57 o 
   6  -2   5      119.92      130.63     43.88 o 
   7  -2   5       16.84       16.72      7.74 o 
   8  -2   5        3.07        4.90      7.94 o 
 -10  -1   5       63.09       64.22     23.38 o 
  -9  -1   5       49.54       36.54     12.14 o 
  -8  -1   5        0.92       -0.64     13.41 o 
  -7  -1   5        9.03        2.43      4.70 o 
  -6  -1   5      172.71      162.67      9.97 o 
  -5  -1   5       25.26       22.77      4.04 o 
  -4  -1   5      414.10      422.13     11.76 o 
  -3  -1   5      220.41      220.84     16.89 o 
  -2  -1   5      129.70      127.03      8.40 o 
  -1  -1   5      249.51      236.24     11.94 o 
   0  -1   5     1455.79     1457.94     43.24 o 
   1  -1   5      248.56      255.24     18.24 o 
   2  -1   5       92.63      111.70     13.73 o 
   3  -1   5      344.08      329.22      9.64 o 
   4  -1   5      297.31      295.31     16.24 o 
   5  -1   5       81.97       71.08     12.53 o 
   6  -1   5      102.96      120.40     25.17 o 
   7  -1   5       11.93        9.63      9.54 o 
   8  -1   5       59.29       82.59     24.81 o 
 -10   0   5       34.21       40.85     17.17 o 
  -9   0   5       13.05       13.19      8.20 o 
  -8   0   5       28.44       29.90      8.32 o 
  -7   0   5       78.14       81.58     14.74 o 
  -6   0   5        8.72        1.96      6.58 o 
  -5   0   5      169.24      156.23      8.47 o 
  -4   0   5        2.11        1.44      2.38 o 
  -3   0   5      199.82      197.79      8.86 o 
  -2   0   5      968.72      990.38     24.56 o 
  -1   0   5       18.76       19.59     10.08 o 
   0   0   5      123.43      113.53     12.41 o 
   1   0   5       51.69       48.71      9.25 o 
   2   0   5      361.04      368.67     17.56 o 
   3   0   5      185.79      193.95      9.87 o 
   4   0   5      246.48      245.30      7.57 o 
   5   0   5     1358.33     1320.48     50.67 o 
   6   0   5       11.85       27.94      9.91 o 
   7   0   5       23.45        1.01     13.94 o 
   8   0   5        9.45        8.38     25.46 o 
 -10   1   5       63.36       69.31     29.19 o 
  -9   1   5       48.47       76.67     25.98 o 
  -8   1   5        0.92        3.94     16.50 o 
  -7   1   5        9.85        7.25      7.85 o 
  -6   1   5      177.13      169.75     17.84 o 
  -5   1   5       25.01       24.92     10.40 o 
  -4   1   5      403.79      399.64     12.94 o 
  -3   1   5      218.60      228.27      9.69 o 
  -2   1   5      129.30      124.28      7.99 o 
  -1   1   5      244.60      242.49     25.83 o 
   0   1   5     1460.24     1497.09     44.69 o 
   1   1   5      248.78      281.48     15.37 o 
   2   1   5       97.73      107.62      9.88 o 
   3   1   5      342.50      346.03     13.06 o 
   4   1   5      297.46      301.82     12.15 o 
   5   1   5       84.75       71.66      5.54 o 
   6   1   5      105.68       95.08     15.31 o 
   7   1   5       12.15       30.84     12.67 o 
   8   1   5       58.53       63.51     35.29 o 
 -10   2   5        3.78       37.93     23.25 o 
  -9   2   5        1.29       15.98     11.46 o 
  -8   2   5       58.85       58.75     13.13 o 
  -7   2   5      347.58      388.40     26.32 o 
  -6   2   5       86.56       85.76     11.68 o 
  -5   2   5       62.51       58.27     14.58 o 
  -4   2   5      410.41      413.90     11.07 o 
  -3   2   5      480.82      472.67     15.70 o 
  -2   2   5      311.51      311.64     10.71 o 
  -1   2   5      395.07      421.77     17.50 o 
   0   2   5      517.82      532.16     20.16 o 
   1   2   5       93.23       91.14      9.17 o 
   2   2   5      431.10      420.82     19.64 o 
   3   2   5       34.89       30.21      6.99 o 
   4   2   5      199.05      188.91      9.99 o 
   5   2   5      459.21      449.50     16.85 o 
   6   2   5      122.43      120.49     14.86 o 
   7   2   5       16.55        9.75     22.11 o 
   8   2   5        3.08        0.32      8.57 o 
 -10   3   5       12.75       16.31     37.27 o 
  -9   3   5       95.18       93.84     11.18 o 
  -8   3   5       31.68       35.39     10.44 o 
  -7   3   5      274.49      274.51     15.95 o 
  -6   3   5     1137.13     1199.52     27.08 o 
  -5   3   5       25.55       15.23      5.82 o 
  -4   3   5      220.49      202.04     10.73 o 
  -3   3   5       93.89       89.64      5.87 o 
  -2   3   5      151.84      152.32      6.69 o 
  -1   3   5     1550.91     1618.56     42.34 o 
   0   3   5      808.42      838.68     25.43 o 
   1   3   5      114.53      114.97     10.22 o 
   2   3   5      231.60      222.59     11.15 o 
   3   3   5      767.49      747.33     21.74 o 
   4   3   5      276.65      279.45     17.29 o 
   5   3   5      133.11      136.31     15.12 o 
   6   3   5       42.49       37.01      6.26 o 
   7   3   5       30.83       26.41     19.34 o 
   8   3   5       68.88       90.98     93.10 o 
 -10   4   5       10.31       17.60     30.47 o 
  -9   4   5       47.37       41.08     26.59 o 
  -8   4   5       12.18       20.16      7.15 o 
  -7   4   5      202.65      202.58     16.57 o 
  -6   4   5      378.98      362.34     23.17 o 
  -5   4   5       22.29       20.27      8.60 o 
  -4   4   5      292.83      273.71     14.82 o 
  -3   4   5      173.76      161.48      5.19 o 
  -2   4   5      327.80      330.74      8.48 o 
  -1   4   5      221.34      244.79      9.83 o 
   0   4   5      578.38      575.47     23.76 o 
   1   4   5      267.47      276.44     15.32 o 
   2   4   5      314.95      314.56     13.12 o 
   3   4   5      126.50      121.81     11.10 o 
   4   4   5      234.72      256.68     15.00 o 
   5   4   5       10.76       11.91      6.34 o 
   6   4   5      200.93      207.47     21.50 o 
   7   4   5        8.51        0.30     17.45 o 
   8   4   5        6.68       12.56      9.26 o 
 -10   5   5       35.05       23.18     55.96 o 
  -9   5   5       14.99       81.31     56.38 o 
  -8   5   5       16.44       14.99     12.33 o 
  -7   5   5       60.69       57.80      8.98 o 
  -6   5   5      180.54      186.41     17.77 o 
  -5   5   5       21.07       16.17     12.96 o 
  -4   5   5       27.75       28.42      7.95 o 
  -3   5   5        1.35        1.46      3.10 o 
  -2   5   5        3.06        3.55      2.48 o 
  -1   5   5      398.87      389.64     12.05 o 
   0   5   5       39.88       43.75      6.52 o 
   1   5   5       27.11       29.26      6.15 o 
   2   5   5      360.59      368.81     14.56 o 
   3   5   5      381.39      382.21     15.63 o 
   4   5   5      576.52      558.27     19.10 o 
   5   5   5       63.65       37.54     10.91 o 
   6   5   5        8.59        4.73     33.69 o 
   7   5   5       29.14       19.20     41.13 o 
  -9   6   5       37.55       11.25     30.22 o 
  -8   6   5        9.92       17.44      7.18 o 
  -7   6   5       49.78       50.38     24.60 o 
  -6   6   5       96.82       98.81      9.85 o 
  -5   6   5       38.11       30.98      5.33 o 
  -4   6   5       10.27        7.87      3.20 o 
  -3   6   5      186.99      179.65      7.77 o 
  -2   6   5       13.82       13.22      3.34 o 
  -1   6   5      165.50      164.07      7.19 o 
   0   6   5      459.91      468.27     18.49 o 
   1   6   5       52.59       53.97      5.95 o 
   2   6   5      251.55      252.69     12.42 o 
   3   6   5      447.60      423.17     22.16 o 
   4   6   5      109.24      112.60     14.15 o 
   5   6   5      257.69      239.66     17.29 o 
   6   6   5       52.74       61.19     19.42 o 
   7   6   5        7.78       18.46      8.67 o 
  -9   7   5       10.94       24.40     43.70 o 
  -8   7   5        7.36      -12.05     28.73 o 
  -7   7   5        4.71       -3.17      6.88 o 
  -6   7   5      240.17      268.26     25.68 o 
  -5   7   5       70.98       67.04     18.73 o 
  -4   7   5      141.06      158.96     14.12 o 
  -3   7   5       20.81       21.10      3.01 o 
  -2   7   5      141.19      144.41      6.31 o 
  -1   7   5      517.26      518.59     11.87 o 
   0   7   5       56.53       52.92      4.20 o 
   1   7   5       52.75       50.38      5.97 o 
   2   7   5      246.54      250.05     12.51 o 
   3   7   5       81.33       81.10      7.86 o 
   4   7   5       47.91       31.74     14.63 o 
   5   7   5        3.25      -10.61     10.61 o 
   6   7   5        4.81        9.57     22.27 o 
   7   7   5        1.80       -9.27     12.43 o 
  -9   8   5        9.31       -5.76     34.94 o 
  -8   8   5       24.90      -17.22    159.13 o 
  -7   8   5       46.15      -26.29     27.14 o 
  -6   8   5       52.65       67.39     11.96 o 
  -5   8   5      170.10      155.19     17.67 o 
  -4   8   5     1029.92     1057.83     26.74 o 
  -3   8   5      763.26      776.82     17.07 o 
  -2   8   5       84.85       86.30      5.50 o 
  -1   8   5       16.65       14.41      3.80 o 
   0   8   5      514.68      541.95     17.27 o 
   1   8   5       64.28       76.75      7.03 o 
   2   8   5      210.93      214.02     10.71 o 
   3   8   5       52.21       45.52      5.89 o 
   4   8   5        0.72       -3.33      8.91 o 
   5   8   5       69.49       88.09     45.03 o 
   6   8   5       65.88       57.08     19.44 o 
  -8   9   5       16.73       67.21     43.49 o 
  -7   9   5       13.67       34.58     35.77 o 
  -6   9   5       62.43       35.19     23.74 o 
  -5   9   5       14.19       13.62     19.93 o 
  -4   9   5       27.17       41.62     14.30 o 
  -3   9   5        0.91        2.11      8.40 o 
  -2   9   5      101.00       97.38      7.12 o 
  -1   9   5      415.03      419.71     14.37 o 
   0   9   5      232.76      230.18     10.19 o 
   1   9   5      348.27      363.46     15.33 o 
   2   9   5       46.12       38.94      4.94 o 
   3   9   5      174.74      184.78     25.07 o 
   4   9   5        8.06       16.15     19.33 o 
   5   9   5        1.87      -13.26     13.26 o 
   6   9   5        5.41       13.65     21.00 o 
  -7  10   5       11.81       41.61     38.07 o 
  -6  10   5        7.34        6.04     55.45 o 
  -5  10   5        6.68      -16.89     16.89 o 
  -4  10   5       40.68       40.56     23.23 o 
  -3  10   5      159.57      137.01     10.81 o 
  -2  10   5       22.55       16.51      5.62 o 
  -1  10   5       48.41       38.92      6.49 o 
   0  10   5       14.27       14.86      7.05 o 
   1  10   5       35.42       31.42      7.51 o 
   2  10   5      203.94      197.68      9.15 o 
   3  10   5        8.16        5.33      6.33 o 
   4  10   5        8.97       -3.00      9.36 o 
   5  10   5       48.63       73.47     20.49 o 
  -6  11   5       78.33       38.32     37.94 o 
  -5  11   5        3.96      -35.80     36.12 o 
  -4  11   5       68.33      103.26     17.78 o 
  -3  11   5       18.37       14.62      5.86 o 
  -2  11   5        1.70        3.27      3.69 o 
  -1  11   5      162.28      175.24     11.37 o 
   0  11   5       19.56       13.83      6.02 o 
   1  11   5       34.53       32.37     15.43 o 
   2  11   5       87.66       83.09     15.99 o 
   3  11   5       16.73       37.22     31.20 o 
   4  11   5       38.48       38.30     14.38 o 
  -5  12   5        1.50      -10.01     37.95 o 
  -4  12   5       27.13      -16.06     91.60 o 
  -3  12   5      133.62      160.41     21.66 o 
  -2  12   5       10.72        5.02      6.29 o 
  -1  12   5        7.60       19.39     10.41 o 
   0  12   5       43.03       67.04     13.43 o 
   1  12   5        0.08        0.69      9.19 o 
   2  12   5       32.13       17.40     11.61 o 
   3  12   5        5.29       -5.96     20.21 o 
  -3  13   5        8.44      -43.19    116.86 o 
  -2  13   5        6.92       -3.33      7.45 o 
  -1  13   5       42.06       50.66     15.27 o 
   0  13   5       32.97       34.08     12.45 o 
   1  13   5        4.93        7.47     13.26 o 
  -4 -12   6        5.39       16.57     11.34 o 
  -3 -12   6       37.01       43.99     11.52 o 
  -2 -12   6       27.87       21.30      9.33 o 
  -1 -12   6       77.30       71.87     15.85 o 
   0 -12   6       71.33       87.31     10.64 o 
   1 -12   6       26.69       19.39      6.68 o 
   2 -12   6        4.84        2.18      6.59 o 
  -6 -11   6       50.42       65.18     51.83 o 
  -5 -11   6        1.77        9.73      8.66 o 
  -4 -11   6        8.03        7.45     28.67 o 
  -3 -11   6       76.45       87.19     13.96 o 
  -2 -11   6        1.25       11.25      7.03 o 
  -1 -11   6       81.30       78.45     10.52 o 
   0 -11   6       25.15       28.01     11.24 o 
   1 -11   6        1.80        7.02      4.48 o 
   2 -11   6        6.23        8.93      4.86 o 
   3 -11   6       50.59       65.80     13.45 o 
  -7 -10   6       61.59       55.52     13.56 o 
  -6 -10   6       74.23       50.47     13.04 o 
  -5 -10   6       56.14       56.43     26.86 o 
  -4 -10   6        4.41      -15.33     44.64 o 
  -3 -10   6       21.08       15.70      6.85 o 
  -2 -10   6       51.37       36.49      6.57 o 
  -1 -10   6       83.52       95.43     10.27 o 
   0 -10   6      108.93      110.57     10.85 o 
   1 -10   6        9.17        4.87      4.65 o 
   2 -10   6        4.86       -2.33      6.84 o 
   3 -10   6       84.60       94.96     20.77 o 
   4 -10   6       53.86       46.85     16.84 o 
  -8  -9   6        2.91        3.79      6.07 o 
  -7  -9   6       10.53       16.14      6.54 o 
  -6  -9   6       16.18       21.42      6.69 o 
  -5  -9   6       32.15       30.32     11.22 o 
  -4  -9   6      112.01      105.30     12.58 o 
  -3  -9   6      243.80      254.52     15.45 o 
  -2  -9   6      178.50      153.08     11.99 o 
  -1  -9   6      135.44      135.23      7.08 o 
   0  -9   6       20.82        9.94      6.26 o 
   1  -9   6       91.20       99.12      9.66 o 
   2  -9   6       42.53       34.66      7.05 o 
   3  -9   6      180.11      204.67     18.93 o 
   4  -9   6       11.94       18.08     35.51 o 
   5  -9   6       10.57       21.85     24.07 o 
  -8  -8   6        4.46       -0.97      8.47 o 
  -7  -8   6       28.54       31.05     15.93 o 
  -6  -8   6       25.79       30.11      6.17 o 
  -5  -8   6      108.67      112.96     22.89 o 
  -4  -8   6      123.29      131.62     18.77 o 
  -3  -8   6      172.61      170.14     12.32 o 
  -2  -8   6       11.13       10.87      7.72 o 
  -1  -8   6       46.40       42.46      6.02 o 
   0  -8   6      158.25      156.93     12.64 o 
   1  -8   6       69.05       61.90      7.25 o 
   2  -8   6      134.46      140.30     10.31 o 
   3  -8   6      107.95      110.26     14.13 o 
   4  -8   6       18.30       18.84      6.79 o 
   5  -8   6       21.50       -3.13     86.95 o 
  -9  -7   6        6.19        4.28     14.75 o 
  -8  -7   6       11.91        9.43      6.28 o 
  -7  -7   6       40.76       45.22     12.84 o 
  -6  -7   6      132.69      141.01     13.85 o 
  -5  -7   6        5.53        6.80      7.60 o 
  -4  -7   6       42.83       35.74      8.68 o 
  -3  -7   6      648.53      617.77     22.17 o 
  -2  -7   6      212.60      206.48     10.01 o 
  -1  -7   6       21.32       20.58      3.77 o 
   0  -7   6      152.64      153.49      9.26 o 
   1  -7   6       78.27       71.91      6.93 o 
   2  -7   6       32.46       28.83      5.62 o 
   3  -7   6       44.53       40.22     11.26 o 
   4  -7   6       25.15       24.42     10.10 o 
   5  -7   6        1.97        3.59      4.01 o 
   6  -7   6      108.20      142.78     32.40 o 
  -9  -6   6       52.52       73.51     10.68 o 
  -8  -6   6        8.44       -0.80      5.52 o 
  -7  -6   6       16.71       13.95      4.55 o 
  -6  -6   6       58.66       53.57      6.12 o 
  -5  -6   6      121.51      127.73      9.71 o 
  -4  -6   6       99.69       99.04      9.01 o 
  -3  -6   6      115.98      115.13      9.11 o 
  -2  -6   6      117.40      121.85      7.57 o 
  -1  -6   6      118.13      123.69      9.26 o 
   0  -6   6      382.56      383.53     13.66 o 
   1  -6   6       10.53        5.68      3.96 o 
   2  -6   6      187.39      185.64      9.74 o 
   3  -6   6      238.94      226.46     13.22 o 
   4  -6   6       27.30       40.20     18.17 o 
   5  -6   6       59.03       72.84     17.82 o 
   6  -6   6        8.74       17.31      5.53 o 
 -10  -5   6        7.91        5.75      6.84 o 
  -9  -5   6       17.25       12.01      5.91 o 
  -8  -5   6       20.21       13.85      7.07 o 
  -7  -5   6       58.78       63.90      8.91 o 
  -6  -5   6      352.10      360.26     14.79 o 
  -5  -5   6        4.68        5.39      2.75 o 
  -4  -5   6        4.69        0.02      3.12 o 
  -3  -5   6       53.41       49.12      5.64 o 
  -2  -5   6      296.83      304.45     11.26 o 
  -1  -5   6      118.21      118.37      7.24 o 
   0  -5   6       44.84       46.13      9.06 o 
   1  -5   6      438.77      430.91     18.75 o 
   2  -5   6      234.98      226.92     11.76 o 
   3  -5   6      326.15      315.27     17.34 o 
   4  -5   6        0.97        8.14      8.57 o 
   5  -5   6       33.05       22.97     10.19 o 
   6  -5   6      179.99      179.31     32.60 o 
   7  -5   6        1.44        1.56     34.40 o 
 -10  -4   6       17.55       39.56     15.66 o 
  -9  -4   6       48.10       55.03     17.58 o 
  -8  -4   6       32.35       25.24      5.31 o 
  -7  -4   6      136.54      122.52     10.96 o 
  -6  -4   6      303.83      311.19     13.70 o 
  -5  -4   6       42.28       36.72      4.82 o 
  -4  -4   6       73.23       82.67      6.63 o 
  -3  -4   6       14.58        9.71      2.89 o 
  -2  -4   6        3.80        0.37      1.98 o 
  -1  -4   6      210.35      231.79      9.53 o 
   0  -4   6      236.59      211.42      9.78 o 
   1  -4   6       18.55       20.98      3.29 o 
   2  -4   6       47.26       42.94      4.64 o 
   3  -4   6      286.28      258.47     11.16 o 
   4  -4   6      469.42      442.40     42.58 o 
   5  -4   6       29.95       31.84     15.66 o 
   6  -4   6        7.23       30.46      9.98 o 
   7  -4   6       39.07       45.77     28.65 o 
 -10  -3   6        0.20       -2.86      7.41 o 
  -9  -3   6       17.79       28.30      9.55 o 
  -8  -3   6       57.14       57.23     12.16 o 
  -7  -3   6      175.27      177.91     16.38 o 
  -6  -3   6      456.86      459.43     15.73 o 
  -5  -3   6       45.82       52.01      5.24 o 
  -4  -3   6       55.97       62.81      7.73 o 
  -3  -3   6      642.96      653.97     15.05 o 
  -2  -3   6      286.86      294.31      9.30 o 
  -1  -3   6      282.52      307.22     10.98 o 
   0  -3   6       99.59       93.97      6.24 o 
   1  -3   6       91.75       88.49      6.91 o 
   2  -3   6      104.39      112.42      7.00 o 
   3  -3   6      189.96      178.39     11.73 o 
   4  -3   6        9.06       17.77     15.27 o 
   5  -3   6       23.27       20.15     20.79 o 
   6  -3   6       25.80       38.46     22.62 o 
   7  -3   6       31.80       16.58     23.27 o 
 -10  -2   6       17.18       34.07     11.25 o 
  -9  -2   6      125.42      146.46     19.76 o 
  -8  -2   6       85.88       85.18      7.24 o 
  -7  -2   6       13.61        6.00      6.96 o 
  -6  -2   6      485.33      505.52     24.91 o 
  -5  -2   6       38.18       37.74      5.64 o 
  -4  -2   6      105.39      112.45     12.38 o 
  -3  -2   6      396.68      391.84     12.48 o 
  -2  -2   6      350.95      349.24     12.39 o 
  -1  -2   6      309.62      324.69     26.18 o 
   0  -2   6      385.66      393.27     19.97 o 
   1  -2   6      259.55      251.79     20.87 o 
   2  -2   6       79.99       83.99      7.31 o 
   3  -2   6      595.46      548.53     25.09 o 
   4  -2   6      150.01      108.30     21.42 o 
   5  -2   6       22.24       14.89     10.74 o 
   6  -2   6       52.69       66.07     22.63 o 
   7  -2   6       24.35        1.03     69.36 o 
 -10  -1   6        9.55       14.96     10.30 o 
  -9  -1   6       45.00       52.47     17.72 o 
  -8  -1   6       26.22       30.76      7.36 o 
  -7  -1   6        8.01       10.33      4.44 o 
  -6  -1   6        8.41        7.59     10.45 o 
  -5  -1   6       44.41       43.21      9.09 o 
  -4  -1   6      180.38      161.75     10.90 o 
  -3  -1   6      425.15      410.78     17.51 o 
  -2  -1   6      442.86      413.13     14.15 o 
  -1  -1   6      194.96      190.04     12.09 o 
   0  -1   6      130.05      148.62     15.82 o 
   1  -1   6      284.43      286.60     27.35 o 
   2  -1   6       90.92       95.51     10.51 o 
   3  -1   6      130.15      108.65     10.34 o 
   4  -1   6       15.21       11.28     10.04 o 
   5  -1   6       15.02        9.41     22.62 o 
   6  -1   6      149.50      130.37     67.05 o 
   7  -1   6       39.01       24.43     10.92 o 
 -10   0   6       11.94        1.41     14.94 o 
  -9   0   6       90.52       85.97     16.06 o 
  -8   0   6       16.32       26.37      8.85 o 
  -7   0   6        5.28        8.41      6.26 o 
  -6   0   6       42.65       53.46     13.99 o 
  -5   0   6      284.14      289.49     11.09 o 
  -4   0   6       97.29      124.43     14.47 o 
  -3   0   6      399.22      390.67     16.12 o 
  -2   0   6       22.02       23.30      5.05 o 
  -1   0   6      267.99      280.41     37.20 o 
   0   0   6     1288.43     1319.91     45.83 o 
   1   0   6       43.86       53.94      9.07 o 
   2   0   6       43.88       52.49      8.46 o 
   3   0   6     1715.96     1749.17     30.05 o 
   4   0   6        0.34        0.02      4.42 o 
   5   0   6       14.93        8.67      5.78 o 
   6   0   6        1.29      -13.97     69.18 o 
   7   0   6       19.48       14.52     13.77 o 
 -10   1   6        9.70        9.69     14.31 o 
  -9   1   6       45.04       33.17     39.37 o 
  -8   1   6       27.44       29.97      9.56 o 
  -7   1   6        7.10        6.41     13.06 o 
  -6   1   6        9.51       11.81      7.93 o 
  -5   1   6       43.84       40.15      8.45 o 
  -4   1   6      181.07      173.69      9.13 o 
  -3   1   6      447.38      422.85     15.53 o 
  -2   1   6      441.25      457.71     12.52 o 
  -1   1   6      194.76      172.17     16.03 o 
   0   1   6      127.06      136.41     11.29 o 
   1   1   6      291.19      298.50     19.83 o 
   2   1   6       87.79       94.14     10.18 o 
   3   1   6      128.68      137.53      8.68 o 
   4   1   6       15.52       17.02      3.67 o 
   5   1   6       14.28       14.75      6.60 o 
   6   1   6      150.27      146.38     33.78 o 
   7   1   6       38.75       22.90     21.59 o 
 -10   2   6       17.18       12.03     34.35 o 
  -9   2   6      123.81      146.19     19.49 o 
  -8   2   6       84.91       87.97     13.55 o 
  -7   2   6       13.66       19.94     17.03 o 
  -6   2   6      490.79      464.30     37.86 o 
  -5   2   6       35.15       36.13      6.30 o 
  -4   2   6      101.20      100.80      8.27 o 
  -3   2   6      394.83      414.77     21.62 o 
  -2   2   6      353.52      357.98     11.40 o 
  -1   2   6      306.36      320.50     16.67 o 
   0   2   6      366.87      340.52     17.47 o 
   1   2   6      260.42      275.90     22.61 o 
   2   2   6       79.85       81.70      9.85 o 
   3   2   6      588.75      583.01     18.61 o 
   4   2   6      156.56      145.30     14.46 o 
   5   2   6       23.58       30.97     14.06 o 
   6   2   6       52.57       39.04     12.89 o 
   7   2   6       25.06       20.31      9.68 o 
 -10   3   6        0.24        5.53     33.69 o 
  -9   3   6       17.82       24.40      9.09 o 
  -8   3   6       57.10       67.05     24.84 o 
  -7   3   6      177.03      185.55     16.71 o 
  -6   3   6      469.24      461.20     24.36 o 
  -5   3   6       46.85       45.64      8.89 o 
  -4   3   6       54.24       53.53      5.82 o 
  -3   3   6      640.10      623.93     20.71 o 
  -2   3   6      287.78      297.87     11.30 o 
  -1   3   6      278.66      303.63     17.29 o 
   0   3   6      101.83       91.93      9.59 o 
   1   3   6       88.91       89.33     10.90 o 
   2   3   6      107.20      115.38     10.88 o 
   3   3   6      193.48      208.30     11.63 o 
   4   3   6        8.91        4.07      5.06 o 
   5   3   6       23.98       20.80      6.75 o 
   6   3   6       24.37       39.33     12.92 o 
   7   3   6       31.47       14.61     12.30 o 
 -10   4   6       18.07       19.34     60.21 o 
  -9   4   6       45.94       19.26     23.44 o 
  -8   4   6       33.79       28.93     10.12 o 
  -7   4   6      136.90      150.24     16.11 o 
  -6   4   6      297.53      293.39     18.53 o 
  -5   4   6       41.74       36.19     12.80 o 
  -4   4   6       74.16       70.26      6.90 o 
  -3   4   6       14.66       10.59      4.08 o 
  -2   4   6        3.44        3.10      4.62 o 
  -1   4   6      216.77      227.13     13.91 o 
   0   4   6      233.15      202.34     14.30 o 
   1   4   6       19.41       14.79     10.22 o 
   2   4   6       47.37       45.28      5.74 o 
   3   4   6      284.62      276.46     17.67 o 
   4   4   6      460.80      446.07     17.99 o 
   5   4   6       29.52       30.91      9.70 o 
   6   4   6        7.46       -5.88     59.13 o 
   7   4   6       39.63       39.10     31.34 o 
 -10   5   6        7.92       14.52     26.35 o 
  -9   5   6       17.13      -62.78     62.78 o 
  -8   5   6       19.97       40.00     32.06 o 
  -7   5   6       58.33       74.07      8.14 o 
  -6   5   6      351.21      355.40     16.45 o 
  -5   5   6        4.91        3.98      4.85 o 
  -4   5   6        4.44        3.07      7.26 o 
  -3   5   6       54.09       49.26      4.45 o 
  -2   5   6      297.35      302.12      9.45 o 
  -1   5   6      120.29      118.35      8.14 o 
   0   5   6       46.56       44.61      6.39 o 
   1   5   6      436.69      445.28     20.41 o 
   2   5   6      230.24      229.63     12.94 o 
   3   5   6      328.51      327.80     15.60 o 
   4   5   6        1.05        6.10      4.88 o 
   5   5   6       33.72       30.31      7.19 o 
   6   5   6      183.43      189.30     53.91 o 
   7   5   6        1.24       31.48     55.84 o 
  -9   6   6       50.66       84.32     40.21 o 
  -8   6   6        8.32      -79.39     79.39 o 
  -7   6   6       16.62        8.48      4.91 o 
  -6   6   6       61.90       52.53      7.23 o 
  -5   6   6      120.60      125.07     10.33 o 
  -4   6   6       98.29       94.25      6.78 o 
  -3   6   6      119.18      120.81      5.98 o 
  -2   6   6      118.85      118.12      6.44 o 
  -1   6   6      119.42      128.65      8.58 o 
   0   6   6      381.66      396.39     20.36 o 
   1   6   6       11.32       13.93      3.56 o 
   2   6   6      187.05      188.52     11.93 o 
   3   6   6      237.89      236.59     13.67 o 
   4   6   6       29.50       28.99      6.07 o 
   5   6   6       60.10       68.98     27.19 o 
   6   6   6        8.65       -0.09     12.94 o 
  -9   7   6        6.24      -28.51     87.75 o 
  -8   7   6       11.26       17.53     50.98 o 
  -7   7   6       39.12       32.84      9.81 o 
  -6   7   6      129.97      136.57     14.95 o 
  -5   7   6        5.73       10.32      7.94 o 
  -4   7   6       44.19       36.46      4.92 o 
  -3   7   6      660.32      641.75     14.04 o 
  -2   7   6      209.31      226.60     11.64 o 
  -1   7   6       21.77       20.06      4.19 o 
   0   7   6      151.01      143.73      9.81 o 
   1   7   6       82.17       78.78      9.60 o 
   2   7   6       30.48       33.11     14.25 o 
   3   7   6       40.80       29.14      5.76 o 
   4   7   6       25.30       30.71     12.42 o 
   5   7   6        2.07        1.99      9.50 o 
   6   7   6      108.31      157.49     25.01 o 
  -8   8   6        4.83       21.15     49.39 o 
  -7   8   6       28.55      -20.73     20.73 o 
  -6   8   6       25.48       34.23     13.38 o 
  -5   8   6      111.07      103.62     19.47 o 
  -4   8   6      123.09      121.80     16.01 o 
  -3   8   6      169.16      163.41     11.51 o 
  -2   8   6       11.03        7.42      4.30 o 
  -1   8   6       46.71       54.99      7.73 o 
   0   8   6      159.54      181.14      9.87 o 
   1   8   6       67.58       68.79     10.40 o 
   2   8   6      134.95      129.39     11.57 o 
   3   8   6      103.04      107.55     11.30 o 
   4   8   6       19.64       24.75      8.98 o 
   5   8   6       20.89       18.75     15.33 o 
  -8   9   6        3.18       17.83     30.82 o 
  -7   9   6       10.76       79.32     68.45 o 
  -6   9   6       16.87       23.92     29.48 o 
  -5   9   6       32.65       23.21     19.66 o 
  -4   9   6      111.17      109.91     17.40 o 
  -3   9   6      238.62      244.03     14.88 o 
  -2   9   6      173.80      151.95      9.56 o 
  -1   9   6      133.63      127.73      8.82 o 
   0   9   6       20.36       26.35      6.99 o 
   1   9   6       90.97      105.64     17.38 o 
   2   9   6       44.97       24.60      8.81 o 
   3   9   6      182.31      191.77     28.23 o 
   4   9   6       11.74       21.23     35.70 o 
   5   9   6       10.23       48.98     22.00 o 
  -7  10   6       61.84      216.49    117.31 o 
  -6  10   6       73.43      128.15     60.68 o 
  -5  10   6       54.75       87.39     47.96 o 
  -4  10   6        3.93        0.73     10.21 o 
  -3  10   6       22.28       24.73      5.36 o 
  -2  10   6       50.77       48.51      5.67 o 
  -1  10   6       83.92      101.40     15.01 o 
   0  10   6      111.28      115.35     22.94 o 
   1  10   6        9.91       19.98     11.64 o 
   2  10   6        4.90       18.52     42.49 o 
   3  10   6       86.32       86.60     18.40 o 
   4  10   6       54.43       55.68     20.61 o 
  -6  11   6       50.38      -19.52    123.82 o 
  -5  11   6        1.78       83.96     46.01 o 
  -4  11   6        7.69       40.99     40.76 o 
  -3  11   6       77.83       94.52     14.86 o 
  -2  11   6        0.91       -4.74      4.74 o 
  -1  11   6       82.44       86.91     12.42 o 
   0  11   6       25.21       36.76     17.60 o 
   1  11   6        2.09        9.29      8.01 o 
   2  11   6        6.16      -11.14     11.14 o 
   3  11   6       50.78       77.81     15.71 o 
  -4  12   6        4.98       10.99     28.36 o 
  -3  12   6       37.40       50.70     12.29 o 
  -2  12   6       28.11       25.33      8.76 o 
  -1  12   6       77.56       85.98     17.15 o 
   0  12   6       71.42       95.62     13.27 o 
   1  12   6       27.01       52.87     56.57 o 
   2  12   6        4.81       15.29     28.42 o 
  -3 -12   7       20.00       28.66      9.95 o 
  -2 -12   7       21.99       26.06     11.53 o 
  -1 -12   7       10.03       -1.10      6.65 o 
  -5 -11   7       27.89       42.15     15.68 o 
  -4 -11   7        2.30       25.18     12.53 o 
  -3 -11   7       18.81       19.38      8.75 o 
  -2 -11   7       85.00       85.62     13.57 o 
  -1 -11   7       26.17       29.38      6.62 o 
   0 -11   7       82.42       89.88     10.93 o 
   1 -11   7       53.21       47.21     10.66 o 
   2 -11   7        1.52        8.94     13.39 o 
  -6 -10   7      117.58      129.50     23.50 o 
  -5 -10   7       24.74       19.73     12.18 o 
  -4 -10   7       11.98        4.94     10.93 o 
  -3 -10   7       52.67       53.42     14.62 o 
  -2 -10   7      151.36      166.00     34.68 o 
  -1 -10   7       89.96       94.58     10.77 o 
   0 -10   7      114.90      116.46     11.42 o 
   1 -10   7        2.25       11.03      9.74 o 
   2 -10   7        6.12        4.89      4.09 o 
   3 -10   7       31.75       22.37     12.88 o 
  -7  -9   7       32.39       11.22     79.87 o 
  -6  -9   7       42.45       16.97     14.65 o 
  -5  -9   7      143.92      104.51     47.87 o 
  -4  -9   7        2.18        3.67      6.68 o 
  -3  -9   7       21.33       18.13      6.93 o 
  -2  -9   7       41.35       50.99     10.43 o 
  -1  -9   7       11.36        8.65      4.40 o 
   0  -9   7        4.35        5.15      4.07 o 
   1  -9   7       13.25       11.03      6.94 o 
   2  -9   7       28.90       44.25      9.41 o 
   3  -9   7        9.97       15.66      7.24 o 
   4  -9   7       37.68       39.75     14.69 o 
  -8  -8   7       22.98       31.40      8.74 o 
  -7  -8   7        3.23        0.56      9.04 o 
  -6  -8   7       48.77       26.80     11.08 o 
  -5  -8   7       18.99       28.05     23.77 o 
  -4  -8   7       44.97       30.92     16.81 o 
  -3  -8   7       94.16       98.42     12.55 o 
  -2  -8   7       92.57       93.71     12.17 o 
  -1  -8   7       47.22       43.35      6.42 o 
   0  -8   7      256.69      255.75     14.53 o 
   1  -8   7        0.94       -2.56      4.49 o 
   2  -8   7       31.29       28.39      5.89 o 
   3  -8   7       82.65      100.16     25.04 o 
   4  -8   7       15.13       17.29     10.62 o 
  -8  -7   7       11.00        9.75     12.76 o 
  -7  -7   7        5.95        9.40      8.38 o 
  -6  -7   7      103.53      122.95     18.83 o 
  -5  -7   7      198.71      187.31     23.29 o 
  -4  -7   7       61.28       50.86     10.09 o 
  -3  -7   7      242.78      248.00     18.21 o 
  -2  -7   7       72.87       72.14      7.34 o 
  -1  -7   7       81.30       81.22      7.83 o 
   0  -7   7      120.52      116.04      9.17 o 
   1  -7   7      365.44      380.19     16.64 o 
   2  -7   7      147.08      129.02      9.29 o 
   3  -7   7       46.00       44.75      5.42 o 
   4  -7   7       83.54      102.90     12.78 o 
   5  -7   7       15.43       20.20      9.30 o 
  -9  -6   7       47.31       48.18     14.64 o 
  -8  -6   7       19.40       12.50     13.87 o 
  -7  -6   7       11.67       13.58     10.30 o 
  -6  -6   7      290.78      279.34     20.88 o 
  -5  -6   7      129.45      136.57     19.66 o 
  -4  -6   7      107.68      106.05      9.62 o 
  -3  -6   7      149.00      137.03      9.14 o 
  -2  -6   7      249.91      251.23     11.22 o 
  -1  -6   7       27.38       23.92      4.64 o 
   0  -6   7       35.36       32.89      5.21 o 
   1  -6   7       71.55       60.96      6.33 o 
   2  -6   7       59.42       54.42      5.76 o 
   3  -6   7       28.92       31.89      4.36 o 
   4  -6   7       45.14       41.30     15.74 o 
   5  -6   7        3.49       -3.01      7.20 o 
  -9  -5   7      107.82      109.85     12.68 o 
  -8  -5   7      312.74      313.02     19.41 o 
  -7  -5   7        0.39        3.19      8.28 o 
  -6  -5   7       32.45       19.30      8.49 o 
  -5  -5   7       52.20       34.30     11.41 o 
  -4  -5   7       52.95       44.12      5.60 o 
  -3  -5   7      142.63      152.65      7.46 o 
  -2  -5   7       77.94       67.09      5.72 o 
  -1  -5   7        1.06        2.00      3.15 o 
   0  -5   7      107.87      105.83      8.26 o 
   1  -5   7      783.17      776.89     24.23 o 
   2  -5   7       18.90       25.70      4.49 o 
   3  -5   7       58.98       52.39      5.14 o 
   4  -5   7       67.83       75.88     10.45 o 
   5  -5   7        8.73        5.84      6.61 o 
   6  -5   7       75.19       75.96     11.67 o 
  -9  -4   7       25.88       31.93      6.53 o 
  -8  -4   7       95.13       76.78     11.61 o 
  -7  -4   7       20.21       17.45      5.35 o 
  -6  -4   7       74.29       66.92      7.37 o 
  -5  -4   7       10.66       13.19      8.35 o 
  -4  -4   7       10.66        7.00      6.81 o 
  -3  -4   7       41.65       34.12      5.00 o 
  -2  -4   7       27.44       24.45      4.93 o 
  -1  -4   7        0.05        0.72      2.48 o 
   0  -4   7       32.00       29.73      4.65 o 
   1  -4   7       37.35       40.56      4.82 o 
   2  -4   7      244.00      232.87     14.53 o 
   3  -4   7      110.38       99.69     13.08 o 
   4  -4   7      105.62       90.04     36.22 o 
   5  -4   7        9.75       13.47      9.82 o 
   6  -4   7       38.44       45.98     14.05 o 
 -10  -3   7        1.63       -1.38      9.29 o 
  -9  -3   7       20.83       19.99     11.74 o 
  -8  -3   7       53.85       59.37      7.66 o 
  -7  -3   7       22.58       21.44      5.74 o 
  -6  -3   7       12.14       10.41      3.81 o 
  -5  -3   7       37.56       51.26     10.72 o 
  -4  -3   7        9.90       12.01      5.03 o 
  -3  -3   7      221.25      221.48     11.41 o 
  -2  -3   7       39.70       36.45      3.58 o 
  -1  -3   7      258.62      276.42     11.36 o 
   0  -3   7      480.37      483.23     20.24 o 
   1  -3   7      177.84      179.92     10.27 o 
   2  -3   7      283.81      271.66     12.76 o 
   3  -3   7      136.47      123.40      7.72 o 
   4  -3   7      280.10      264.92     25.22 o 
   5  -3   7       17.67       25.25     17.21 o 
   6  -3   7       47.15       80.70     23.32 o 
 -10  -2   7       23.26       19.48     18.30 o 
  -9  -2   7       19.39       21.77      7.48 o 
  -8  -2   7       47.80       41.77      6.47 o 
  -7  -2   7       16.07       16.38      7.62 o 
  -6  -2   7        7.27        8.73      7.92 o 
  -5  -2   7       71.44       63.78     15.65 o 
  -4  -2   7      192.48      194.53     10.98 o 
  -3  -2   7      142.69      146.28     10.82 o 
  -2  -2   7      747.58      741.66     14.47 o 
  -1  -2   7       25.29       34.25      8.63 o 
   0  -2   7      396.90      388.60     15.88 o 
   1  -2   7      299.62      283.21     18.05 o 
   2  -2   7      420.23      423.54     20.13 o 
   3  -2   7      270.45      269.09     11.40 o 
   4  -2   7        1.35       -5.49      5.49 o 
   5  -2   7       21.03       10.61     28.01 o 
   6  -2   7       31.34       42.99     11.09 o 
 -10  -1   7        9.19       -1.80     12.25 o 
  -9  -1   7       57.07       89.72     15.02 o 
  -8  -1   7       45.33       38.65     20.33 o 
  -7  -1   7        8.15        8.31      8.61 o 
  -6  -1   7       53.23       76.33     24.30 o 
  -5  -1   7      101.87       86.61     19.98 o 
  -4  -1   7      119.13      115.56      7.06 o 
  -3  -1   7      498.13      509.05     18.35 o 
  -2  -1   7      111.08      106.21      5.43 o 
  -1  -1   7       94.70      106.47      8.00 o 
   0  -1   7      179.78      189.07     14.11 o 
   1  -1   7      472.90      473.85     22.43 o 
   2  -1   7       69.67       81.96     16.40 o 
   3  -1   7      563.10      519.40     18.11 o 
   4  -1   7      100.64       88.97     19.79 o 
   5  -1   7       20.78       20.87     11.53 o 
   6  -1   7       32.78       46.68     12.53 o 
   7  -1   7       19.94       23.02     12.71 o 
 -10   0   7       17.73        9.76     20.92 o 
  -9   0   7       94.53      115.29     37.45 o 
  -8   0   7        2.45      -15.67     34.37 o 
  -7   0   7       30.02       25.69     16.99 o 
  -6   0   7      419.54      405.30     48.34 o 
  -5   0   7       25.27       31.46     17.83 o 
  -4   0   7      128.34      115.66     10.16 o 
  -3   0   7      104.69       96.79     16.04 o 
  -2   0   7      590.15      576.14     22.87 o 
  -1   0   7        8.82        8.09      3.08 o 
   0   0   7       82.68       73.28      9.01 o 
   1   0   7       16.66       13.70      7.81 o 
   2   0   7      667.00      665.48     36.98 o 
   3   0   7      170.92      169.57     19.49 o 
   4   0   7      283.57      279.97     11.47 o 
   5   0   7        3.94       -3.45     10.43 o 
   6   0   7       55.75       77.03     18.83 o 
   7   0   7       47.42       21.08     24.23 o 
 -10   1   7        9.25       63.18     31.29 o 
  -9   1   7       57.86       85.06     52.53 o 
  -8   1   7       45.97       45.97     41.25 o 
  -7   1   7        8.05       11.43      4.46 o 
  -6   1   7       52.69       49.59     10.14 o 
  -5   1   7      106.90       81.87     20.14 o 
  -4   1   7      118.59      113.01     12.39 o 
  -3   1   7      497.40      512.51     17.55 o 
  -2   1   7      109.75      119.30      9.40 o 
  -1   1   7       94.23       73.08      8.76 o 
   0   1   7      179.58      193.85     16.46 o 
   1   1   7      471.20      482.56     23.10 o 
   2   1   7       69.66       64.95      9.65 o 
   3   1   7      559.92      552.22     21.03 o 
   4   1   7       95.59       96.08      8.44 o 
   5   1   7       20.76       35.00     23.84 o 
   6   1   7       32.54       29.88     35.27 o 
   7   1   7       19.59       43.80     14.52 o 
 -10   2   7       23.29       25.39     49.54 o 
  -9   2   7       19.06      -54.09     66.56 o 
  -8   2   7       48.39       58.48     37.33 o 
  -7   2   7       15.94       21.78     17.02 o 
  -6   2   7        6.16        5.45      6.86 o 
  -5   2   7       73.34       78.29     10.08 o 
  -4   2   7      192.66      202.54     15.15 o 
  -3   2   7      144.64      148.27      9.45 o 
  -2   2   7      737.95      775.37     31.92 o 
  -1   2   7       25.67       23.08      6.00 o 
   0   2   7      394.55      408.27     20.85 o 
   1   2   7      298.78      296.95     19.28 o 
   2   2   7      420.92      438.45     23.93 o 
   3   2   7      280.44      284.14     18.66 o 
   4   2   7        1.40        0.28      8.15 o 
   5   2   7       20.66       20.43      9.94 o 
   6   2   7       31.32       28.71     21.36 o 
 -10   3   7        1.62      -29.97     43.15 o 
  -9   3   7       21.16        4.09     33.53 o 
  -8   3   7       55.69       53.80      9.73 o 
  -7   3   7       22.76       13.21     10.20 o 
  -6   3   7       12.23        8.57      8.59 o 
  -5   3   7       36.76       39.91      6.86 o 
  -4   3   7       10.14        9.82      3.73 o 
  -3   3   7      213.77      203.50     15.00 o 
  -2   3   7       40.56       41.43      4.84 o 
  -1   3   7      259.30      271.67     16.36 o 
   0   3   7      484.09      445.18     28.64 o 
   1   3   7      180.88      180.32     17.57 o 
   2   3   7      283.80      297.50     23.01 o 
   3   3   7      135.01      126.69     12.62 o 
   4   3   7      288.07      314.82     17.82 o 
   5   3   7       17.87        9.67      8.29 o 
   6   3   7       47.73       68.86     35.63 o 
  -9   4   7       26.72       24.18     29.24 o 
  -8   4   7       94.01       53.69     22.91 o 
  -7   4   7       20.18       20.06      6.01 o 
  -6   4   7       75.07       64.59      9.51 o 
  -5   4   7       11.20        7.52     14.68 o 
  -4   4   7       10.63       13.80      7.46 o 
  -3   4   7       42.17       36.80      5.55 o 
  -2   4   7       23.41       21.94      4.85 o 
  -1   4   7        0.07        4.93      7.58 o 
   0   4   7       31.03       44.67      7.25 o 
   1   4   7       36.80       40.60     10.34 o 
   2   4   7      242.84      249.88     13.81 o 
   3   4   7      111.03      103.84     12.41 o 
   4   4   7      106.15      114.58     12.18 o 
   5   4   7       10.04       16.11     19.24 o 
   6   4   7       38.54       44.83     14.57 o 
  -9   5   7      105.72      174.91     68.33 o 
  -8   5   7      311.98      181.22     64.91 o 
  -7   5   7        0.38        1.81      5.52 o 
  -6   5   7       31.98       34.50      7.66 o 
  -5   5   7       56.11       44.51      9.43 o 
  -4   5   7       52.88       59.46      8.56 o 
  -3   5   7      143.12      148.36      6.89 o 
  -2   5   7       77.02       72.47      5.61 o 
  -1   5   7        1.04       -2.18      3.37 o 
   0   5   7      107.37      102.54     10.82 o 
   1   5   7      779.00      748.01     31.03 o 
   2   5   7       18.79       21.44      5.62 o 
   3   5   7       59.12       53.73      7.70 o 
   4   5   7       67.47       79.52     10.63 o 
   5   5   7        8.68       -8.89     10.68 o 
   6   5   7       74.67       81.94     18.88 o 
  -9   6   7       46.89       84.05     61.23 o 
  -8   6   7       19.36       24.57     26.16 o 
  -7   6   7       11.68       49.63     37.56 o 
  -6   6   7      294.90      322.90     16.55 o 
  -5   6   7      130.46      137.13     16.06 o 
  -4   6   7      107.67      102.01      9.37 o 
  -3   6   7      150.20      154.83      8.43 o 
  -2   6   7      252.53      253.90     10.74 o 
  -1   6   7       27.52       37.80      5.65 o 
   0   6   7       35.12       31.47      7.22 o 
   1   6   7       69.25       59.58      8.52 o 
   2   6   7       59.38       62.23      9.75 o 
   3   6   7       28.83       40.06      8.27 o 
   4   6   7       45.68       45.44     16.63 o 
   5   6   7        3.47       23.68     15.73 o 
  -8   7   7       10.26      -14.53     50.83 o 
  -7   7   7        6.02       17.31     24.69 o 
  -6   7   7      104.21       98.71     19.35 o 
  -5   7   7      202.65      207.28     41.54 o 
  -4   7   7       61.42       55.30     19.19 o 
  -3   7   7      243.36      258.88     11.14 o 
  -2   7   7       72.13       65.56      6.01 o 
  -1   7   7       80.95       93.54     11.45 o 
   0   7   7      114.48      104.23      8.70 o 
   1   7   7      364.30      379.44     27.02 o 
   2   7   7      146.64      123.55     12.42 o 
   3   7   7       46.35       41.29     12.17 o 
   4   7   7       83.06       99.29     19.99 o 
   5   7   7       15.66        9.04     16.51 o 
  -8   8   7       23.44       12.14     89.30 o 
  -7   8   7        3.20      -13.59     23.39 o 
  -6   8   7       45.81       45.11     15.96 o 
  -5   8   7       18.75       11.28     12.95 o 
  -4   8   7       44.82       44.16      8.30 o 
  -3   8   7       94.25       87.86      6.37 o 
  -2   8   7       94.79      102.30      7.16 o 
  -1   8   7       47.04       47.07      5.07 o 
   0   8   7      258.28      257.52     28.22 o 
   1   8   7        1.17        4.86      8.65 o 
   2   8   7       31.73       40.11      8.22 o 
   3   8   7       84.53       67.65     17.24 o 
   4   8   7       15.27        8.33     15.09 o 
  -7   9   7       32.18      -23.85     31.79 o 
  -6   9   7       42.08      -19.29     68.51 o 
  -5   9   7      140.56      100.28     49.83 o 
  -4   9   7        2.15       -7.03     11.01 o 
  -3   9   7       21.77       29.15      7.46 o 
  -2   9   7       42.02       53.82      8.69 o 
  -1   9   7       11.41        7.14      4.05 o 
   0   9   7        4.05        2.39      3.48 o 
   1   9   7       11.54        3.82      4.51 o 
   2   9   7       29.08       36.83     17.65 o 
   3   9   7       10.38        1.72      8.02 o 
   4   9   7       37.79       39.84     13.06 o 
  -6  10   7      118.18      109.91     45.68 o 
  -5  10   7       25.55       10.18     34.36 o 
  -4  10   7       11.89       21.99     33.34 o 
  -3  10   7       52.51       44.66      9.81 o 
  -2  10   7      148.83      162.37     11.88 o 
  -1  10   7       90.69       88.83     12.44 o 
   0  10   7      113.35       99.87     31.67 o 
   1  10   7        2.39      -14.77     18.94 o 
   2  10   7        6.34       12.74     14.78 o 
   3  10   7       33.09       36.29     13.61 o 
  -5  11   7       28.46       48.51     35.22 o 
  -4  11   7        2.23      -14.48     28.50 o 
  -3  11   7       19.42       31.27     19.00 o 
  -2  11   7       85.24       89.32     22.40 o 
  -1  11   7       25.97       17.53     10.16 o 
   0  11   7       84.76       74.87     21.64 o 
   1  11   7       54.27       50.09     39.44 o 
   2  11   7        1.52       -0.78      9.01 o 
  -3  12   7       19.39       15.60     17.03 o 
  -2  12   7       21.38       32.95     17.99 o 
  -1  12   7        9.86       10.59      7.09 o 
  -3 -11   8       31.88       20.93     10.21 o 
  -2 -11   8       33.82       33.25      9.44 o 
  -1 -11   8       25.64       27.78      6.53 o 
  -5 -10   8        2.03        5.76     16.60 o 
  -4 -10   8       17.67       30.21      8.31 o 
  -3 -10   8        4.22        3.85      6.51 o 
  -2 -10   8       30.50       24.33      8.18 o 
  -1 -10   8        9.33       12.53      5.47 o 
   0 -10   8        9.83        6.00      9.42 o 
   1 -10   8      169.83      167.66     13.84 o 
  -6  -9   8        5.81       12.43     15.95 o 
  -5  -9   8       12.68       14.92     10.92 o 
  -4  -9   8        5.09        4.67      6.86 o 
  -3  -9   8       27.89       27.32     18.07 o 
  -2  -9   8       54.56       65.31     12.51 o 
  -1  -9   8        3.97       11.36      5.04 o 
   0  -9   8       51.92       40.35     11.12 o 
   1  -9   8        4.45        4.49      4.85 o 
   2  -9   8       16.81       23.25      8.66 o 
  -7  -8   8       11.88       15.44     15.70 o 
  -6  -8   8       10.97       12.27     16.42 o 
  -5  -8   8       72.52       60.77     16.22 o 
  -4  -8   8       72.58       54.79     13.52 o 
  -3  -8   8       85.75       95.20     11.90 o 
  -2  -8   8       43.97       43.99      6.93 o 
  -1  -8   8       18.05       23.94      5.81 o 
   0  -8   8        8.26       14.29      5.23 o 
   1  -8   8       83.13       83.06     11.80 o 
   2  -8   8       23.13       15.31      6.35 o 
   3  -8   8        4.77        1.45      4.52 o 
  -8  -7   8       17.45       27.35     21.94 o 
  -7  -7   8       14.98        0.27      9.58 o 
  -6  -7   8       64.92       74.33     20.52 o 
  -5  -7   8      152.51      151.96     22.78 o 
  -4  -7   8        3.17        1.38      4.56 o 
  -3  -7   8       13.22       16.38      9.11 o 
  -2  -7   8       59.89       60.82      6.67 o 
  -1  -7   8      154.58      155.74     10.96 o 
   0  -7   8       71.83       73.25      7.70 o 
   1  -7   8       57.19       46.55      9.22 o 
   2  -7   8       21.65       18.72      5.60 o 
   3  -7   8       62.69       68.82     15.21 o 
   4  -7   8       67.99       88.36     18.78 o 
  -8  -6   8      165.29      164.01     29.20 o 
  -7  -6   8       12.35       46.90     18.53 o 
  -6  -6   8       22.75       18.74     19.35 o 
  -5  -6   8      115.92      108.42     17.76 o 
  -4  -6   8       67.15       65.98      8.92 o 
  -3  -6   8       27.25       21.25      3.29 o 
  -2  -6   8       25.52       32.48      8.06 o 
  -1  -6   8        3.26        3.94      6.14 o 
   0  -6   8       27.59       28.89     13.39 o 
   1  -6   8      122.33      122.44     15.39 o 
   2  -6   8      131.17      118.73     10.13 o 
   3  -6   8       17.22       20.87      6.89 o 
   4  -6   8       75.26       66.51     11.67 o 
  -9  -5   8       23.09        6.56     20.27 o 
  -8  -5   8       33.32       31.75      7.07 o 
  -7  -5   8        0.48        2.72      7.45 o 
  -6  -5   8       12.62       16.74     10.66 o 
  -5  -5   8      149.03      158.53     15.37 o 
  -4  -5   8       90.86       81.30      8.25 o 
  -3  -5   8       93.13       91.91     10.40 o 
  -2  -5   8      140.07      129.28     10.66 o 
  -1  -5   8       12.49       16.10      5.14 o 
   0  -5   8       16.07       15.70      5.58 o 
   1  -5   8        9.72       10.73      3.52 o 
   2  -5   8      101.75       81.03     15.08 o 
   3  -5   8        3.75        7.12     14.06 o 
   4  -5   8       77.46      109.84     18.54 o 
   5  -5   8        3.43        1.54      6.97 o 
  -9  -4   8       38.56       35.56     37.82 o 
  -8  -4   8      163.79      159.95     16.48 o 
  -7  -4   8       24.66       53.81     12.10 o 
  -6  -4   8        3.63       -2.75     13.39 o 
  -5  -4   8       10.66       11.32      5.30 o 
  -4  -4   8      203.48      196.86     10.01 o 
  -3  -4   8        2.45        4.10      4.26 o 
  -2  -4   8      197.04      213.38     10.52 o 
  -1  -4   8        0.72       -0.70      3.93 o 
   0  -4   8      151.51      142.32      9.69 o 
   1  -4   8      398.12      408.92     15.39 o 
   2  -4   8       29.73       23.49      4.34 o 
   3  -4   8       31.32       29.50      4.94 o 
   4  -4   8       13.50       21.23      6.60 o 
   5  -4   8       27.53       22.04     31.78 o 
  -9  -3   8        8.05       12.96     13.06 o 
  -8  -3   8       22.78       13.47      6.78 o 
  -7  -3   8        0.98        1.52      7.20 o 
  -6  -3   8       18.36       23.23      7.84 o 
  -5  -3   8       99.10      109.91     14.95 o 
  -4  -3   8        1.79        3.03      3.91 o 
  -3  -3   8        9.88       12.33     11.04 o 
  -2  -3   8       38.64       29.44      5.39 o 
  -1  -3   8      299.87      287.07     13.70 o 
   0  -3   8      296.35      299.08     13.92 o 
   1  -3   8       46.08       31.62      9.67 o 
   2  -3   8       76.39       81.24      7.89 o 
   3  -3   8       25.81       20.48      6.49 o 
   4  -3   8       83.98       85.69     16.66 o 
   5  -3   8       27.21       19.46      9.21 o 
  -9  -2   8        1.08        7.50     11.24 o 
  -8  -2   8       41.30       47.14     12.81 o 
  -7  -2   8        0.62      -12.26     13.80 o 
  -6  -2   8       17.03        4.80     10.61 o 
  -5  -2   8       54.30       31.70     10.20 o 
  -4  -2   8       74.39       73.53      7.17 o 
  -3  -2   8      118.98      119.89     12.75 o 
  -2  -2   8      106.65      113.59      6.64 o 
  -1  -2   8        6.20        6.02      5.07 o 
   0  -2   8        0.68        5.53      4.80 o 
   1  -2   8      357.25      364.14     24.02 o 
   2  -2   8      109.65      120.97     11.12 o 
   3  -2   8       16.93       11.69      7.93 o 
   4  -2   8       65.81       79.65     17.69 o 
   5  -2   8       80.68       67.50     53.31 o 
   6  -2   8        4.55        0.89     75.29 o 
 -10  -1   8       17.41       26.69     22.52 o 
  -9  -1   8        3.64       -1.61      8.19 o 
  -8  -1   8        0.60       10.35     19.51 o 
  -7  -1   8       34.37       31.96     14.78 o 
  -6  -1   8       63.14       82.15     24.16 o 
  -5  -1   8      442.33      394.14     46.34 o 
  -4  -1   8       28.96       32.55      7.72 o 
  -3  -1   8       36.66       31.09      6.56 o 
  -2  -1   8      200.22      205.76     16.98 o 
  -1  -1   8      142.42      136.92     11.27 o 
   0  -1   8      154.85      156.53     13.06 o 
   1  -1   8      285.69      237.22     23.93 o 
   2  -1   8        1.22       11.52      8.85 o 
   3  -1   8       30.65       32.42      9.30 o 
   4  -1   8      103.45      114.86     20.71 o 
   5  -1   8        4.60        4.10      9.63 o 
   6  -1   8        1.22        0.55     11.63 o 
 -10   0   8       66.68       81.79     14.61 o 
  -9   0   8        3.50        7.60     20.68 o 
  -8   0   8       36.07       16.02     22.66 o 
  -7   0   8        6.02      -11.91     22.68 o 
  -6   0   8        4.95       -7.53     19.51 o 
  -5   0   8      210.32      199.28     35.44 o 
  -4   0   8      253.05      266.64     14.17 o 
  -3   0   8      178.42      179.28     11.09 o 
  -2   0   8       34.05       41.74      8.76 o 
  -1   0   8       35.82       47.47      8.35 o 
   0   0   8       76.80       61.80     17.98 o 
   1   0   8      144.45      178.11     24.38 o 
   2   0   8        5.96       25.76     14.05 o 
   3   0   8       26.20       43.63     11.67 o 
   4   0   8        9.62       28.32     28.69 o 
   5   0   8       67.17       87.61     28.40 o 
   6   0   8       32.77       62.16     66.19 o 
 -10   1   8       17.07       -1.65     34.33 o 
  -9   1   8        3.63      -46.56     64.43 o 
  -8   1   8        0.70       -3.01     50.68 o 
  -7   1   8       33.62       29.64     10.87 o 
  -6   1   8       61.24       71.91     22.86 o 
  -5   1   8      436.45      409.22     26.51 o 
  -4   1   8       28.48       26.32     12.42 o 
  -3   1   8       36.36       43.81      5.31 o 
  -2   1   8      198.58      208.16     18.03 o 
  -1   1   8      138.25      136.16     17.07 o 
   0   1   8      158.30      143.44     18.52 o 
   1   1   8      285.69      276.24     54.36 o 
   2   1   8        1.38       13.37     15.01 o 
   3   1   8       32.54       48.12      7.34 o 
   4   1   8      103.40      113.71     20.15 o 
   5   1   8        4.59        2.16      9.74 o 
   6   1   8        1.24      -13.91     13.91 o 
  -9   2   8        1.07       -2.05     20.62 o 
  -8   2   8       42.52       64.23     42.14 o 
  -7   2   8        0.88        8.95      8.94 o 
  -6   2   8       17.06        7.23      7.44 o 
  -5   2   8       55.38       50.86     15.00 o 
  -4   2   8       73.26       64.62     10.48 o 
  -3   2   8      117.96      119.07     19.26 o 
  -2   2   8      107.46      114.39     10.10 o 
  -1   2   8        6.03       12.00      9.79 o 
   0   2   8        0.84       -8.78     12.34 o 
   1   2   8      362.11      354.96     39.08 o 
   2   2   8      107.33      104.62     18.33 o 
   3   2   8       16.84        9.03      9.24 o 
   4   2   8       64.05       37.26     24.68 o 
   5   2   8       80.70       86.48     26.46 o 
   6   2   8        4.68      -14.62     14.62 o 
  -9   3   8        8.45       25.36     36.70 o 
  -8   3   8       22.63        3.58     21.66 o 
  -7   3   8        1.09       -4.92      4.92 o 
  -6   3   8       19.44       16.17      8.55 o 
  -5   3   8       98.26       98.78     16.90 o 
  -4   3   8        1.70       -1.12     13.08 o 
  -3   3   8        9.57        9.78      2.61 o 
  -2   3   8       36.09       34.11      7.80 o 
  -1   3   8      301.09      298.03     20.75 o 
   0   3   8      294.10      301.26     19.42 o 
   1   3   8       45.96       43.38     28.41 o 
   2   3   8       77.89       58.70     20.24 o 
   3   3   8       25.57       21.73      6.91 o 
   4   3   8       84.73       97.88     33.68 o 
   5   3   8       27.15       44.86     12.67 o 
  -9   4   8       38.81       98.43     53.65 o 
  -8   4   8      167.74      208.32     61.99 o 
  -7   4   8       25.14       36.66     19.67 o 
  -6   4   8        3.73       18.79      8.20 o 
  -5   4   8        9.99       -5.09     27.18 o 
  -4   4   8      206.20      205.64     21.32 o 
  -3   4   8        2.22        3.13      4.06 o 
  -2   4   8      191.76      193.45     17.69 o 
  -1   4   8        0.71       -6.92      6.92 o 
   0   4   8      149.18      169.77     14.82 o 
   1   4   8      401.94      391.64     33.70 o 
   2   4   8       31.55       20.88     14.19 o 
   3   4   8       30.83       31.96      7.85 o 
   4   4   8       14.88        6.55     44.24 o 
   5   4   8       26.22       29.48     40.88 o 
  -9   5   8       23.07      -20.91     33.97 o 
  -8   5   8       33.89       53.86     37.89 o 
  -7   5   8        0.56       53.89     22.98 o 
  -6   5   8       12.33       14.70     16.33 o 
  -5   5   8      152.45      154.79     13.61 o 
  -4   5   8       89.88       97.42     10.87 o 
  -3   5   8       94.00       89.56      6.81 o 
  -2   5   8      139.45      140.90     13.90 o 
  -1   5   8       14.25       12.33      6.26 o 
   0   5   8       17.03       12.43      8.26 o 
   1   5   8        9.61       31.65     14.73 o 
   2   5   8       98.60       97.23     12.34 o 
   3   5   8        4.15        3.36      4.33 o 
   4   5   8       78.14      120.87     23.06 o 
   5   5   8        3.46      -11.89     15.00 o 
  -8   6   8      162.84      151.90     58.82 o 
  -7   6   8       12.97       -7.76     53.37 o 
  -6   6   8       22.72       18.08     10.60 o 
  -5   6   8      118.21      102.37     24.10 o 
  -4   6   8       65.45       73.84      8.93 o 
  -3   6   8       28.87       25.17      5.50 o 
  -2   6   8       25.17       36.43      5.33 o 
  -1   6   8        3.14        6.47      7.98 o 
   0   6   8       26.38       16.91      5.82 o 
   1   6   8      118.47      123.89     13.72 o 
   2   6   8      130.00      164.15     25.58 o 
   3   6   8       17.11       29.80     12.50 o 
   4   6   8       75.58      102.21     21.68 o 
  -8   7   8       17.44       87.16     61.75 o 
  -7   7   8       14.99       -3.23     47.08 o 
  -6   7   8       64.66       96.45     49.85 o 
  -5   7   8      149.55       95.14     32.45 o 
  -4   7   8        2.86        7.45      7.81 o 
  -3   7   8       13.24        9.55      4.52 o 
  -2   7   8       61.08       65.48      6.98 o 
  -1   7   8      152.64      170.04     13.28 o 
   0   7   8       72.10       87.06     11.09 o 
   1   7   8       57.23       38.73      8.32 o 
   2   7   8       22.99       35.06      8.19 o 
   3   7   8       62.70       47.60     17.44 o 
   4   7   8       67.72      127.23     49.11 o 
  -7   8   8       12.07       44.93     53.25 o 
  -6   8   8       10.92        5.04     46.24 o 
  -5   8   8       71.70       15.24     27.50 o 
  -4   8   8       71.26       63.40     15.20 o 
  -3   8   8       85.36      101.15     13.19 o 
  -2   8   8       45.82       48.27      6.81 o 
  -1   8   8       18.10       19.72      4.74 o 
   0   8   8        7.93       14.21     12.72 o 
   1   8   8       86.54       83.42     10.73 o 
   2   8   8       23.36       33.46     15.20 o 
   3   8   8        4.81        6.39     52.76 o 
  -6   9   8        5.99       33.66     32.47 o 
  -5   9   8       12.82       21.65     37.51 o 
  -4   9   8        5.43        2.97      6.94 o 
  -3   9   8       27.50        9.49      7.70 o 
  -2   9   8       55.27       70.03     11.68 o 
  -1   9   8        3.48       15.35      6.12 o 
   0   9   8       50.75       28.24     12.04 o 
   1   9   8        4.49        9.47      8.43 o 
   2   9   8       17.45       28.79     35.69 o 
  -5  10   8        2.27        4.06     25.31 o 
  -4  10   8       17.01       22.58      7.80 o 
  -3  10   8        3.76        1.75     10.89 o 
  -2  10   8       30.06       34.75     10.42 o 
  -1  10   8        9.47       11.02     10.77 o 
   0  10   8       10.43       23.08     30.88 o 
   1  10   8      169.90      205.36     28.50 o 
  -3  11   8       32.21       38.32      9.38 o 
  -2  11   8       35.10       38.56     10.83 o 
  -1  11   8       26.79       22.58      7.78 o 
  -3 -10   9       23.29       15.21      8.60 o 
  -2 -10   9       13.41       14.91      7.08 o 
  -5  -9   9        0.36        4.70     36.58 o 
  -4  -9   9       34.89       30.16      7.37 o 
  -3  -9   9        2.16        0.64      6.12 o 
  -2  -9   9      143.62      163.82     16.94 o 
  -1  -9   9       62.99       69.73      9.16 o 
   0  -9   9       41.45       50.73      8.02 o 
   1  -9   9       46.37       44.76     14.41 o 
  -6  -8   9        0.99       15.20     10.84 o 
  -5  -8   9       50.17       24.69     20.81 o 
  -4  -8   9       13.57       16.00      8.09 o 
  -3  -8   9       42.92       34.14      8.89 o 
  -2  -8   9        2.23       10.24      7.42 o 
  -1  -8   9       47.05       44.84      7.32 o 
   0  -8   9        5.61        2.12      4.63 o 
   1  -8   9       17.89       17.50      5.87 o 
   2  -8   9        5.72       27.27      8.62 o 
  -7  -7   9       44.49       65.09     17.22 o 
  -6  -7   9       26.77       36.18     13.66 o 
  -5  -7   9        5.84       -8.68     11.20 o 
  -4  -7   9       29.27       25.46     13.65 o 
  -3  -7   9        9.15        9.18      6.26 o 
  -2  -7   9       79.06       82.34      9.01 o 
  -1  -7   9       29.35       30.13      8.96 o 
   0  -7   9       56.56       55.91     13.54 o 
   1  -7   9       47.78       60.40     13.00 o 
   2  -7   9       34.36       35.70      8.26 o 
   3  -7   9        1.65        3.80      6.49 o 
  -8  -6   9       29.51       53.40     22.97 o 
  -7  -6   9       75.52       85.66     24.33 o 
  -6  -6   9       46.19       59.16     19.23 o 
  -5  -6   9       94.99      113.75     19.92 o 
  -4  -6   9       19.65        8.01      6.93 o 
  -3  -6   9        6.21       18.36     10.11 o 
  -2  -6   9       35.32       29.83      6.91 o 
  -1  -6   9      194.83      206.43     17.69 o 
   0  -6   9       11.79        9.01      4.12 o 
   1  -6   9        4.87        5.83      7.02 o 
   2  -6   9        7.77        1.65      9.74 o 
   3  -6   9       14.95       13.63     10.68 o 
  -8  -5   9       95.59       80.64     19.22 o 
  -7  -5   9       48.67       67.42     16.42 o 
  -6  -5   9       25.10       23.94     10.55 o 
  -5  -5   9       13.76        8.76     10.17 o 
  -4  -5   9        9.86       12.33      4.21 o 
  -3  -5   9        7.24        5.80      4.66 o 
  -2  -5   9       17.49       17.84      8.62 o 
  -1  -5   9       21.43       24.40      7.18 o 
   0  -5   9        9.79        7.40      4.05 o 
   1  -5   9       10.12       18.75      5.97 o 
   2  -5   9      166.11      194.36     12.17 o 
   3  -5   9        3.41        4.96      7.07 o 
   4  -5   9        1.38        9.01      7.47 o 
  -8  -4   9       25.18       19.92     16.29 o 
  -7  -4   9       49.97       56.22     27.12 o 
  -6  -4   9        1.28       -7.14      8.39 o 
  -5  -4   9       59.18       62.60     11.51 o 
  -4  -4   9      111.60      128.71      8.78 o 
  -3  -4   9       16.24       13.80      6.06 o 
  -2  -4   9       46.43       56.13      5.55 o 
  -1  -4   9      363.74      359.46     13.19 o 
   0  -4   9       23.17       27.80      6.18 o 
   1  -4   9       86.02       86.39      8.11 o 
   2  -4   9       59.44       73.60      9.18 o 
   3  -4   9        8.61        3.12      6.89 o 
   4  -4   9      102.38      120.09     28.22 o 
  -9  -3   9        0.10       -1.88      9.36 o 
  -8  -3   9        2.27       14.56      8.97 o 
  -7  -3   9       16.61       24.33      8.88 o 
  -6  -3   9       54.24       52.92     17.14 o 
  -5  -3   9       25.18       30.24      8.74 o 
  -4  -3   9       54.02       58.15      6.49 o 
  -3  -3   9        4.76        8.76     12.57 o 
  -2  -3   9      159.61      169.08      9.28 o 
  -1  -3   9       43.73       56.17      7.53 o 
   0  -3   9      120.37      117.40     16.18 o 
   1  -3   9      276.69      280.80     14.37 o 
   2  -3   9       23.95       35.27      5.11 o 
   3  -3   9        0.44       -1.05      5.67 o 
   4  -3   9        5.03        8.78     27.35 o 
  -9  -2   9        1.03       10.83     17.37 o 
  -8  -2   9       21.10       29.26     13.92 o 
  -7  -2   9        9.63       10.91      8.30 o 
  -6  -2   9        0.84       -0.09     18.36 o 
  -5  -2   9      117.08       92.21     24.98 o 
  -4  -2   9       33.26       35.89      5.84 o 
  -3  -2   9       22.08       21.46      6.56 o 
  -2  -2   9       89.23       90.77     13.81 o 
  -1  -2   9       22.81       11.50     11.43 o 
   0  -2   9      224.31      205.42     15.77 o 
   1  -2   9      102.04       94.08     10.36 o 
   2  -2   9       75.78       69.34     11.45 o 
   3  -2   9       34.77       35.26     12.26 o 
   4  -2   9       65.55       62.79     14.33 o 
  -9  -1   9        8.17        5.49     10.13 o 
  -8  -1   9       25.65       -0.11     41.38 o 
  -7  -1   9       35.29       45.75     23.26 o 
  -6  -1   9       50.74       20.90     23.50 o 
  -5  -1   9        1.91       -0.82      6.85 o 
  -4  -1   9       98.69       98.73      9.60 o 
  -3  -1   9       65.31       80.12     22.06 o 
  -2  -1   9      367.64      362.49     35.27 o 
  -1  -1   9       32.69       33.35      8.80 o 
   0  -1   9      109.26      113.72     11.78 o 
   1  -1   9      207.21      197.88     23.96 o 
   2  -1   9      152.33      158.26     36.63 o 
   3  -1   9        1.44       -1.82      6.51 o 
   4  -1   9        0.32       -3.38     26.76 o 
   5  -1   9       28.13       38.19     16.03 o 
  -9   0   9        1.28      -24.32     24.32 o 
  -8   0   9       15.73       15.25     47.60 o 
  -7   0   9       43.89      -13.00     74.28 o 
  -6   0   9       10.20        6.14     18.77 o 
  -5   0   9      299.59      278.18     22.11 o 
  -4   0   9      123.05      119.84     19.89 o 
  -3   0   9        3.18        2.66      9.11 o 
  -2   0   9       10.57        5.35      7.09 o 
  -1   0   9      517.65      514.10     31.16 o 
   0   0   9      345.61      350.67     29.62 o 
   1   0   9       49.18       50.33     14.90 o 
   2   0   9      137.82      122.85     19.63 o 
   3   0   9       31.85       44.39     34.93 o 
   4   0   9       30.33       17.10     10.27 o 
   5   0   9        0.22       -4.03      9.17 o 
  -9   1   9        8.20      -66.60     66.60 o 
  -8   1   9       25.07       39.21     27.56 o 
  -7   1   9       34.76        3.61     34.24 o 
  -6   1   9       51.13       25.90     14.93 o 
  -5   1   9        1.88       -5.18     15.37 o 
  -4   1   9       97.04       81.02      7.64 o 
  -3   1   9       65.88       81.05     18.54 o 
  -2   1   9      368.68      388.98     18.91 o 
  -1   1   9       31.25       29.37     15.63 o 
   0   1   9      109.69      100.38     17.03 o 
   1   1   9      214.67      253.19     32.56 o 
   2   1   9      152.48      166.11     26.20 o 
   3   1   9        1.45       -7.33      8.98 o 
   4   1   9        0.33      -11.93     40.05 o 
   5   1   9       28.75       26.03     57.18 o 
  -9   2   9        1.05       34.86     32.17 o 
  -8   2   9       21.45       29.99     30.37 o 
  -7   2   9        9.63      -16.38     21.19 o 
  -6   2   9        0.83       14.54     21.44 o 
  -5   2   9      114.40      107.98     16.96 o 
  -4   2   9       32.12       34.32     20.62 o 
  -3   2   9       22.11       23.24      7.44 o 
  -2   2   9       89.26       91.23      8.98 o 
  -1   2   9       23.74       33.36     11.05 o 
   0   2   9      223.40      195.54     23.65 o 
   1   2   9      105.16      120.57     55.98 o 
   2   2   9       76.39       56.07     22.20 o 
   3   2   9       35.29       21.30      8.65 o 
   4   2   9       66.64       85.67     25.04 o 
  -9   3   9        0.10      -25.92    122.37 o 
  -8   3   9        1.89      -11.99     30.49 o 
  -7   3   9       18.01       -1.00     30.36 o 
  -6   3   9       54.14       68.59     28.09 o 
  -5   3   9       25.32       25.08     10.59 o 
  -4   3   9       52.16       58.45     13.55 o 
  -3   3   9        4.63        7.69      7.44 o 
  -2   3   9      154.27      163.82     11.36 o 
  -1   3   9       44.49       55.07     12.41 o 
   0   3   9      119.87      131.82     18.72 o 
   1   3   9      276.98      310.20     72.18 o 
   2   3   9       24.36       42.25     14.73 o 
   3   3   9        0.46        9.33      9.38 o 
   4   3   9        5.04       -0.35     70.50 o 
  -8   4   9       26.20        6.29     25.12 o 
  -7   4   9       50.26       24.53     41.34 o 
  -6   4   9        1.31      -27.36     27.36 o 
  -5   4   9       58.29       63.64     13.44 o 
  -4   4   9      111.40      104.07     13.53 o 
  -3   4   9       16.12       15.23      2.40 o 
  -2   4   9       46.87       53.16      7.89 o 
  -1   4   9      363.66      407.13     33.53 o 
   0   4   9       23.30       11.27      8.57 o 
   1   4   9       86.22      104.46     19.57 o 
   2   4   9       59.53       37.76     13.68 o 
   3   4   9        8.41        7.40      9.24 o 
   4   4   9      102.37       89.04     19.92 o 
  -8   5   9       97.28       55.93     31.32 o 
  -7   5   9       49.83       27.43     33.68 o 
  -6   5   9       25.32       41.48     33.29 o 
  -5   5   9       13.62       11.96      9.83 o 
  -4   5   9       10.68        7.79      7.12 o 
  -3   5   9        7.29        2.93      4.60 o 
  -2   5   9       15.67       20.89      5.72 o 
  -1   5   9       22.55       26.59      7.86 o 
   0   5   9        9.97        5.20      9.89 o 
   1   5   9       10.73       16.44     11.17 o 
   2   5   9      167.84      191.27     50.68 o 
   3   5   9        3.50        4.81     16.63 o 
   4   5   9        1.35        2.52     10.67 o 
  -8   6   9       28.91       20.03     37.40 o 
  -7   6   9       75.42       62.09     46.59 o 
  -6   6   9       46.15       57.28     37.66 o 
  -5   6   9       95.37       90.99     19.91 o 
  -4   6   9       18.73       10.13      8.01 o 
  -3   6   9        6.30       14.09      7.46 o 
  -2   6   9       33.91       35.03      8.05 o 
  -1   6   9      192.87      206.13     16.43 o 
   0   6   9       11.55       -2.44     10.23 o 
   1   6   9        4.79       15.45     12.64 o 
   2   6   9        7.90        8.13     10.29 o 
   3   6   9       15.28       36.00     24.57 o 
  -7   7   9       43.07      -19.90     54.11 o 
  -6   7   9       26.59       37.65     25.58 o 
  -5   7   9        5.74       -9.12      9.12 o 
  -4   7   9       29.73       20.28     14.60 o 
  -3   7   9        9.02        3.59     16.19 o 
  -2   7   9       82.16      100.12     19.27 o 
  -1   7   9       29.56       42.48     30.55 o 
   0   7   9       56.66       62.61     28.34 o 
   1   7   9       48.94       64.08     29.93 o 
   2   7   9       34.34       18.45     11.55 o 
   3   7   9        1.66        7.02     24.28 o 
  -6   8   9        1.00       -7.14     33.29 o 
  -5   8   9       50.43       24.54     32.48 o 
  -4   8   9       14.36       10.59     10.42 o 
  -3   8   9       43.12       36.53     15.06 o 
  -2   8   9        1.97        2.98     12.96 o 
  -1   8   9       45.92       63.04     15.85 o 
   0   8   9        5.43       14.27     12.27 o 
   1   8   9       17.08       14.93      9.66 o 
   2   8   9        5.42        5.32     25.40 o 
  -5   9   9        0.39       37.35     54.92 o 
  -4   9   9       35.35       33.57     11.09 o 
  -3   9   9        2.12       -0.02      6.22 o 
  -2   9   9      140.66      136.02     18.97 o 
  -1   9   9       63.86       81.23     25.46 o 
   0   9   9       41.62       48.09     15.38 o 
   1   9   9       47.03       29.96     39.30 o 
  -3  10   9       23.23       12.85     17.76 o 
  -2  10   9       13.79       20.85      8.83 o 
  -4  -8  10        4.17        8.20      6.83 o 
  -3  -8  10       14.16       13.65     13.04 o 
  -2  -8  10       41.26       38.38      9.71 o 
  -1  -8  10       60.18       59.69     13.43 o 
  -6  -7  10        0.76       -5.15     17.28 o 
  -5  -7  10       20.74       22.27      7.20 o 
  -4  -7  10       45.59       34.84     21.92 o 
  -3  -7  10        1.72       -2.96      6.28 o 
  -2  -7  10       11.54       25.32      8.25 o 
  -1  -7  10       12.01       20.10      8.79 o 
   0  -7  10       81.14       89.92     11.97 o 
   1  -7  10       19.60       18.42      5.50 o 
  -6  -6  10       17.64       10.13     44.39 o 
  -5  -6  10       19.50        9.88      5.55 o 
  -4  -6  10        3.30        4.18      5.21 o 
  -3  -6  10       23.32       33.97      9.49 o 
  -2  -6  10       12.26       11.57      3.72 o 
  -1  -6  10       37.53       38.36      8.39 o 
   0  -6  10       67.63       63.92     14.30 o 
   1  -6  10        7.39        4.98      6.45 o 
   2  -6  10       56.14       85.49     12.93 o 
  -7  -5  10       39.42       39.94     16.22 o 
  -6  -5  10       35.06       18.33     27.39 o 
  -5  -5  10        0.48        5.81     11.10 o 
  -4  -5  10       20.61       24.99      7.69 o 
  -3  -5  10       46.64       52.28     21.34 o 
  -2  -5  10       16.55       17.25      5.00 o 
  -1  -5  10       78.23       93.16      9.79 o 
   0  -5  10       60.28       67.64     11.61 o 
   1  -5  10        8.47        6.04      6.41 o 
   2  -5  10       27.52       44.61     10.29 o 
  -7  -4  10       43.58       23.13     17.19 o 
  -6  -4  10       16.07        3.16      8.07 o 
  -5  -4  10        6.41       13.23     11.49 o 
  -4  -4  10        5.62       16.92      6.09 o 
  -3  -4  10       26.95       26.90      7.79 o 
  -2  -4  10       20.75       18.56     10.27 o 
  -1  -4  10       35.74       40.58      6.63 o 
   0  -4  10       11.81        7.79      3.87 o 
   1  -4  10        0.82        5.16      4.66 o 
   2  -4  10       81.13       99.36     28.16 o 
   3  -4  10        4.20       11.05      6.63 o 
  -8  -3  10        0.89        3.00     15.55 o 
  -7  -3  10       27.70       30.31     10.98 o 
  -6  -3  10       18.98       14.32      8.95 o 
  -5  -3  10        3.87       11.92      8.72 o 
  -4  -3  10      171.05      179.86     11.57 o 
  -3  -3  10        0.47       -5.17      5.17 o 
  -2  -3  10       57.99       50.80      5.39 o 
  -1  -3  10      125.73      138.02     11.00 o 
   0  -3  10       30.24       22.80      7.72 o 
   1  -3  10       19.45       20.92      5.06 o 
   2  -3  10       41.84       49.91     10.53 o 
   3  -3  10       43.27       51.76     10.75 o 
  -8  -2  10       10.22       22.34     16.94 o 
  -7  -2  10       34.32       26.42     11.31 o 
  -6  -2  10       16.27       16.62      7.80 o 
  -5  -2  10       12.51        7.36      6.86 o 
  -4  -2  10       11.75        9.96      5.91 o 
  -3  -2  10       14.89       12.54      6.79 o 
  -2  -2  10      249.51      236.81     20.04 o 
  -1  -2  10       67.58       65.32     13.52 o 
   0  -2  10        0.07       -2.12      3.97 o 
   1  -2  10        9.89       11.22      4.47 o 
   2  -2  10       35.44       59.45     11.19 o 
   3  -2  10       50.71       55.19     25.01 o 
  -8  -1  10        0.41       35.81     77.70 o 
  -7  -1  10       48.91       71.27     32.46 o 
  -6  -1  10       22.74       15.51     17.96 o 
  -5  -1  10       42.21       30.63      9.36 o 
  -4  -1  10       74.26       73.51      7.81 o 
  -3  -1  10       61.43       47.28     19.58 o 
  -2  -1  10       28.71       29.88      8.05 o 
  -1  -1  10       99.84      106.12     11.78 o 
   0  -1  10       37.99       44.57      9.10 o 
   1  -1  10       39.72       55.94     10.08 o 
   2  -1  10        8.50        7.34      7.27 o 
   3  -1  10       32.49       16.74     50.87 o 
  -8   0  10       28.39       68.66     33.55 o 
  -7   0  10      171.71      150.44     45.50 o 
  -6   0  10       43.36       30.20     39.48 o 
  -5   0  10        0.02       -4.56      9.03 o 
  -4   0  10       12.95       11.59      3.75 o 
  -3   0  10       40.45       42.36      8.61 o 
  -2   0  10       90.54       83.24      9.32 o 
  -1   0  10        0.27       -0.07      4.79 o 
   0   0  10        8.52        3.32      5.60 o 
   1   0  10        0.04        5.87     19.74 o 
   2   0  10       56.12       68.21     17.28 o 
   3   0  10       59.17      103.37     20.27 o 
  -8   1  10        0.49       61.57     31.19 o 
  -7   1  10       48.82       48.73     34.06 o 
  -6   1  10       22.58      -17.42     40.89 o 
  -5   1  10       41.95       65.33     13.18 o 
  -4   1  10       73.65       75.98      7.55 o 
  -3   1  10       62.42       66.85     12.45 o 
  -2   1  10       28.67       28.28      7.84 o 
  -1   1  10      103.31      111.98     11.93 o 
   0   1  10       38.27       41.94     12.07 o 
   1   1  10       38.67       28.30     11.94 o 
   2   1  10        8.53       12.71     14.07 o 
   3   1  10       32.72       38.90     14.30 o 
  -8   2  10       10.25      -43.28     43.28 o 
  -7   2  10       32.37       10.78     25.33 o 
  -6   2  10       16.69       26.92     17.18 o 
  -5   2  10       12.90       14.82      8.39 o 
  -4   2  10       12.01       17.32     11.17 o 
  -3   2  10       14.25       20.39     11.83 o 
  -2   2  10      250.02      276.69     20.88 o 
  -1   2  10       71.30       73.21     15.68 o 
   0   2  10        0.08       -6.79      7.97 o 
   1   2  10       10.19       10.67     33.76 o 
   2   2  10       36.33       21.86     74.43 o 
   3   2  10       49.71       70.29     33.54 o 
  -8   3  10        0.79      -31.61     69.84 o 
  -7   3  10       27.92       78.26     38.68 o 
  -6   3  10       19.20        8.17     20.68 o 
  -5   3  10        3.98       -7.87     13.16 o 
  -4   3  10      168.49      173.66     22.79 o 
  -3   3  10        0.57        1.25      2.44 o 
  -2   3  10       58.03       41.40     11.26 o 
  -1   3  10      126.94      104.46     17.58 o 
   0   3  10       28.41       37.68     10.81 o 
   1   3  10       19.14       21.44     18.37 o 
   2   3  10       42.37       56.96     65.70 o 
   3   3  10       42.42       47.17     37.60 o 
  -7   4  10       44.73       33.82     26.95 o 
  -6   4  10       15.48      -18.61     30.80 o 
  -5   4  10        6.33       21.34     22.43 o 
  -4   4  10        5.52        7.78      5.77 o 
  -3   4  10       27.17       28.41      4.59 o 
  -2   4  10       19.93       38.98     12.11 o 
  -1   4  10       36.45       44.87     15.03 o 
   0   4  10       11.70       14.61     10.06 o 
   1   4  10        0.75        1.42      8.34 o 
   2   4  10       81.71      106.73     23.46 o 
   3   4  10        4.53        7.28      8.94 o 
  -7   5  10       38.83       72.71     78.24 o 
  -6   5  10       34.88       41.58     30.08 o 
  -5   5  10        0.61       -6.87     17.70 o 
  -4   5  10       18.68       32.86      9.09 o 
  -3   5  10       47.04       57.55     39.15 o 
  -2   5  10       16.52       31.64     18.20 o 
  -1   5  10       76.55       70.49     15.03 o 
   0   5  10       61.81       61.02     24.03 o 
   1   5  10        8.18      -11.41     11.56 o 
   2   5  10       27.13       18.87     10.66 o 
  -6   6  10       17.08       40.95     31.36 o 
  -5   6  10       19.14       37.14     17.59 o 
  -4   6  10        3.37       -2.43      6.74 o 
  -3   6  10       23.55       18.44     20.02 o 
  -2   6  10       12.66       16.64     25.69 o 
  -1   6  10       38.47       30.45     16.01 o 
   0   6  10       68.01       58.79     14.78 o 
   1   6  10        7.50       12.92     12.26 o 
   2   6  10       56.63       66.14     17.97 o 
  -6   7  10        0.76       -5.30     30.34 o 
  -5   7  10       21.25       18.28     38.50 o 
  -4   7  10       45.77       47.03     14.58 o 
  -3   7  10        1.99        0.33      6.88 o 
  -2   7  10       11.57       -4.42     11.65 o 
  -1   7  10       13.13        6.25     23.97 o 
   0   7  10       79.81       92.20     26.98 o 
   1   7  10       19.38       23.57     11.91 o 
  -4   8  10        4.27        5.04     11.89 o 
  -3   8  10       13.43       19.22      8.86 o 
  -2   8  10       40.63       47.84     34.20 o 
  -1   8  10       60.89       47.15     17.11 o 
  -4  -6  11       12.58       29.53     10.04 o 
  -3  -6  11       48.41       65.66     20.62 o 
  -2  -6  11        4.54        7.33      5.95 o 
  -1  -6  11       14.95       21.31      8.91 o 
  -5  -5  11        4.82        3.97     13.44 o 
  -4  -5  11        8.54        5.79      5.30 o 
  -3  -5  11       19.13       25.02     11.26 o 
  -2  -5  11        9.62       14.00      6.09 o 
  -1  -5  11       79.46       88.45     11.84 o 
   0  -5  11        2.41        2.07      5.54 o 
  -6  -4  11        0.99       -0.90     10.91 o 
  -5  -4  11        3.19        1.38      4.37 o 
  -4  -4  11       58.37       58.65      7.47 o 
  -3  -4  11       29.94       48.02      9.47 o 
  -2  -4  11        4.77        9.46      6.00 o 
  -1  -4  11       22.82       16.13      9.96 o 
   0  -4  11       39.24       39.44      7.96 o 
   1  -4  11       12.55       14.48      7.20 o 
  -6  -3  11       28.44       27.16     13.98 o 
  -5  -3  11        2.63       -4.58      4.58 o 
  -4  -3  11        1.53        2.92      4.42 o 
  -3  -3  11       44.43       38.58      9.15 o 
  -2  -3  11        8.37       -4.30      5.02 o 
  -1  -3  11       50.20       61.04      7.90 o 
   0  -3  11       55.76       60.92      8.63 o 
   1  -3  11        4.17        3.01      5.87 o 
  -7  -2  11       34.86       35.04     14.31 o 
  -6  -2  11       10.23       10.26     10.77 o 
  -5  -2  11        8.84       14.30      7.96 o 
  -4  -2  11       63.44       70.06      8.84 o 
  -3  -2  11       63.04       63.62     22.66 o 
  -2  -2  11       18.64       18.88      9.54 o 
  -1  -2  11       74.60       84.27      9.57 o 
   0  -2  11       47.23       55.55      7.68 o 
   1  -2  11        7.69        5.83      5.61 o 
  -7  -1  11       28.28      -26.81    120.56 o 
  -6  -1  11       33.98       43.46     27.25 o 
  -5  -1  11        0.07       10.10     32.98 o 
  -4  -1  11       31.51       29.90      7.42 o 
  -3  -1  11       36.20       27.83      8.65 o 
  -2  -1  11      187.50      168.69     14.95 o 
  -1  -1  11        4.53        0.67      4.91 o 
   0  -1  11       24.54       30.64     16.06 o 
   1  -1  11       24.41       42.18      9.39 o 
   2  -1  11       15.45       23.13      8.66 o 
  -7   0  11        2.73      -61.51     72.91 o 
  -6   0  11        2.37       13.16     28.59 o 
  -5   0  11        1.68       11.08      8.21 o 
  -4   0  11      178.94      196.46     23.89 o 
  -3   0  11        5.31       21.78      6.36 o 
  -2   0  11        0.02        0.05     11.74 o 
  -1   0  11      149.28      159.07     20.59 o 
   0   0  11        8.43       26.59      9.79 o 
   1   0  11       19.17       31.82     10.46 o 
   2   0  11       51.91       27.32     16.01 o 
  -7   1  11       27.89       74.79     38.53 o 
  -6   1  11       33.54       82.77     29.54 o 
  -5   1  11        0.08        2.92      6.85 o 
  -4   1  11       30.97       36.68     22.91 o 
  -3   1  11       35.32       38.43      7.51 o 
  -2   1  11      186.87      178.67     14.43 o 
  -1   1  11        4.96       -5.17      5.17 o 
   0   1  11       25.53       41.12     13.85 o 
   1   1  11       24.58       28.33     28.80 o 
   2   1  11       16.33       18.73     16.54 o 
  -7   2  11       35.14       54.61     45.34 o 
  -6   2  11       10.56       36.17     44.59 o 
  -5   2  11        8.86       -7.38     12.32 o 
  -4   2  11       63.11       60.80     14.38 o 
  -3   2  11       62.35       85.89     29.58 o 
  -2   2  11       18.74        2.00      9.62 o 
  -1   2  11       75.21       70.08     25.84 o 
   0   2  11       46.60       48.90     14.60 o 
   1   2  11        7.57        2.92     10.82 o 
  -6   3  11       28.16       35.90     52.21 o 
  -5   3  11        2.63        1.75     21.34 o 
  -4   3  11        1.67       -0.98      9.03 o 
  -3   3  11       45.15       41.53     14.01 o 
  -2   3  11        8.32        1.97      5.47 o 
  -1   3  11       52.44       40.88     16.82 o 
   0   3  11       55.30       37.53     12.85 o 
   1   3  11        4.16        5.93     21.94 o 
  -6   4  11        1.00      -52.03     52.03 o 
  -5   4  11        3.20      -12.03     13.57 o 
  -4   4  11       55.82       44.79      9.86 o 
  -3   4  11       31.02       57.85     19.59 o 
  -2   4  11        4.75      -12.44     12.44 o 
  -1   4  11       22.42       21.28     11.45 o 
   0   4  11       41.40       45.74     18.38 o 
   1   4  11       12.74       22.29     12.85 o 
  -5   5  11        4.75       -2.81     11.78 o 
  -4   5  11        8.89       12.47     10.07 o 
  -3   5  11       18.80       15.21     21.63 o 
  -2   5  11        9.54        1.89     34.48 o 
  -1   5  11       79.07       87.31     18.27 o 
   0   5  11        2.03       -9.90     14.77 o 
  -4   6  11       13.49        5.04      6.91 o 
  -3   6  11       49.15       53.30     16.94 o 
  -2   6  11        4.57       -0.67     12.37 o 
  -1   6  11       15.29       18.42     31.22 o 
  -3  -3  12       38.34       39.79      8.77 o 
  -4  -2  12       46.00       36.61     15.22 o 
  -3  -2  12       34.04       22.21      9.80 o 
  -2  -2  12        2.44       10.54      7.78 o 
  -5  -1  12        1.57       -8.81     15.18 o 
  -4  -1  12        6.70       -0.04      9.16 o 
  -2  -1  12        2.04       10.71      7.13 o 
  -1  -1  12        2.29        4.69     13.70 o 
  -5   0  12        4.77       25.36     12.01 o 
  -4   0  12      119.78      140.12     21.41 o 
  -3   0  12       17.62      155.83     84.64 o 
  -2   0  12        4.04        4.23     14.69 o 
  -1   0  12       12.51       40.39     19.15 o 
  -5   1  12        1.58       25.52     22.34 o 
  -4   1  12        6.93       12.22     16.01 o 
  -3   1  12       10.50       16.57     60.90 o 
  -2   1  12        1.81        3.26     10.97 o 
  -1   1  12        2.36       -0.18      5.74 o 
  -4   2  12       45.99       51.41     13.82 o 
  -3   2  12       33.73       21.65     26.14 o 
  -2   2  12        2.43       -6.92     13.06 o 
  -3   3  12       39.78       47.04     14.82 o 
                                                 
